# Supplementary material for: Impact of Hormone Replacement Therapy on the Overall Survival and Progression Free Survival of Ovarian Cancer Patients: A Systematic Review and Meta-Analysis
Source: Cancers (Basel). 2023 Jan 5;15(2):356. doi: 10.3390/cancers15020356 (PMC9856775; doi:10.3390/cancers15020356)
Supplement: Supplementary file 1 [file cancers-15-00356-s001.zip]

Archive with 1 entries (1 files):
- cancers-2114074-supplementary.xlsx
