# Supplementary material for: Impact of Hormone Replacement Therapy on the Overall Survival and Progression Free Survival of Ovarian Cancer Patients: A Systematic Review and Meta-Analysis
Source: Cancers (Basel). 2023 Jan 5;15(2):356. doi: 10.3390/cancers15020356 (PMC9856775; doi:10.3390/cancers15020356)
Supplement: Supplementary file 1 [file cancers-15-00356-s001.zip › cancers-2114074-supplementary.xlsx]

## Sheet: SUMMARY
7814	SEARCH		scopus	1446
41	FULL TEXT		embase	3719
11	INCLUDED IN REVIEW		wos	1510
8	META		pubmed	1139
				7814

## Sheet: -DUPLICATES
Language	Library Catalog	Abstract Note	DOI	Publication Year	Author	Title	INCLUSION	Column1	EXPLICATION
English	Embase Medline	Conservative surgical treatment for symptomatic endometriosis is frequently associated with only partial relief of pelvic pain or its recurrence. Therefore, medical therapy constitutes an important alternative or complement to surgery. However, no available compound is cytoreductive, and suppression instead of elimination of implants is the only realistic objective of pharmacological intervention…	10.1093/humrep/deq302	2011	Vercellini, P.; Crosignani, P.; Somigliana, E.; Vigan, P.; Frattaruolo, M. P.; Fedele, L.	'Waiting for Godot: A commonsense approach to the medical treatment of endometriosis	I	ENDO	I=IRRELEVANT	ENDO=ENDOMETRIAL CANCER
English	Embase	Introduction: Although hormone replacement therapy (HRT) is able to reverse some of the pathological conditions due to loss of ovarian function, depending on the treatment regiment it may also lead to various complications including cancers and cardiovascular diseases. A cell/tissue-based HRT offers the potential to overcome these complications because of its delivery in response to circulating l…		2013	Sivanandane, S.; Saul, J. M.; McQuilling, J. P.; Joo, S.; Yoo, J. J.; Atala, A.; Opara, E. C.	A cell/tissue-based hormone replacement therapy for ovarian failure: Demonstration of in vivo functions of ovarian endocrine tissue constructs in ovariectomized (OVX) rats	I	ANIMAL
English	Scopus			2013	Lalithamma, A.; Changamma, C.	A study on ovarian metabolic profiles in estradiol valerate administered aged female rats	I	ANIMAL
English	Scopus		10.1016/j.brainres.2010.12.064	2011	Van Kempen, T. A.; Milner, T. A.; Waters, E. M.	Accelerated ovarian failure: A novel, chemically induced animal model of menopause	I	ANIMAL
English	Scopus		10.1517/17460441.2014.877883	2014	Zanni, P. C.; Negri, M.; Salci, T. P.; Bonfim-Mendonça, P. D. S.; Kioshima, É S.; Svidzinski, T. I.; Consolaro, M. E.	Animal models for the effective development of atrophic vaginitis therapies: Possibilities and limitations	I	ANIMAL
English		August-Copenhagen-Irish (ACI) rats are unique in that the ovary-intact females develop high incidence of mammary cancers induced solely by hormones upon prolonged exposure to high levels of estrogen alone. Studies have also shown that such prolonged exposure to high-dose estrogen results in human-like aneuploid mammary cancers in ovary-intact ACI rats. To determine the role of progesterone in mam…	10.1073/pnas.0710535105	2008	Blank, E. W.; Wong, P. Y.; Lakshmanaswamy, R.; Guzman, R.; Nandi, S.	Both ovarian hormones estrogen and progesterone are necessary for hormonal mammary carcinogenesis in ovariectomized ACI rats	I	ANIMAL
English		Estrogen inhibits postmenopausal bone loss and decreases fracture risk. Unfortunately, estrogen replacement therapy has many undesirable side effects, the majority of which are due to stimulation of reproductive tissues. Tissue specific estrogen agonists provide a promising new alternative to natural estrogens for hormone replacement. Clomiphene (CLO) is a substituted triphenylethylene antiestrog…	10.1210/en.138.5.1794	1997	Jimenez, M. A.; Magee, D. E.; Bryant, H. U.; Turner, R. T.	Clomiphene prevents cancellous bone loss from tibia of ovariectomized rats	I	ANIMAL
English	Embase	Estradiol (E) promotes cell survival in mammary cancer (MC), while in colon cancer it seems to have a protective role. We aimed to establish an animal model of MC resembling menopausal women with hormone replacement therapy which can be compared with a colon cancer model to analyze the effects of E and progesterone (P). Sprague Dawley rats of 55 days of age were treated per os with 15 mg/rat of D…		2012	Sasso, C. V.; Maselli, M. E.; Santiano, F. E.; Semino, S. N.; López-Fontana, C. M.; Carón, R. W.	Development of an animal model to study ovarian steroid effects on mammary carcinogenesis	I	ANIMAL
English		Objective: The aim of this study was to evaluate the effect of 17 beta-estradiol, raloxifene, and 1-alpha,25-dihydroxycholecalciferol or calcitriol on bone and lipid metabolism in chronic kidney disease and estrogen insufficiency. Methods: Six-month-old female Sprague-Dawley rats (n = 48) were ovariectomized and nephrectomized (seven eighths). One week after surgery, the rats were divided into si…	10.1097/gme.0b013e3181ce6874	2010	Naves-Diaz, M.; Carrillo-Lopez, N.; Rodriguez-Rodriguez, A.; Braga, S.; Fernandez-Coto, T.; Lopez-Novoa, J. M.; Lopez-Hernandez, F.; Cannata-Andia, J. B.	Differential effects of 17 beta-estradiol and raloxifene on bone and lipid metabolism in rats with chronic kidney disease and estrogen insufficiency	I	ANIMAL
eng		Ovarian hypofunction is characterized by decay in brain-derived neurotrophic factor (BDNF), a neurotrophin associated with cognitive and memory function. Hormone replacement therapy is the most common treatment to counteract the negative effects of ovarian insufficiency; however, this therapy may increase the odds of endometrial cancer, blood clots, stroke, and breast cancer. Therefore, a safer a…	10.1080/1028415x.2020.1804095	2022	Lorenzana-Martínez, G.; Santerre, A.; Andrade-González, I.; Bañuelos-Pineda, J.	Effects of Hibiscus sabdariffa calyces on spatial memory and hippocampal expression of BDNF in ovariectomized rats	I	ANIMAL
English		The gastrin-releasing peptide (GRP) system in the lumbosacral spinal cord controls male sexual function in rats. In contrast, in female rats, GRP neurons could scarcely be detected around puberty when circulating ovarian steroid hormones such as estradiol and progesterone levels are increasing. However, little information is available on feminizing or demasculinizing effects of ovarian steroids o…	10.1210/en.2018-00043	2018	Oti, T.; Takanami, K.; Ito, S.; Ueda, T.; Matsuda, K. I.; Kawata, M.; Soh, J.; Ukimura, O.; Sakamoto, T.; Sakamoto, H.	Effects of Sex Steroids on the Spinal Gastrin-Releasing Peptide System Controlling Male Sexual Function in Rats	I	ANIMAL
Russian	Embase Medline	Daily injections of 0.57 μg of diethylstilbestrol propionate in hemicastrated female rats inhibited the compensatory ovarian hypertrophy which occurred in control animals by 50%, and in rats with transplanted homologous adiposomuscular tissue by 40%. In animals with Sc transplanted Walker carcinoma 256, sarcoma 45 and Pliss lymphosarcoma this effect of estrogens was not manifested at all. The fin…		1975	Anisimov, V. N.; Ermoschenkov, V. S.	Elevated threshold of sensitivity of the hypothalamo hypophyseal system to homeostatic action of estrogens in rats with transplantable tumors (Russian)	I	ANIMAL
English	Scopus		10.1002/em.20102	2005	Chen, T.; Hutts, R. C.; Mei, N.; Liu, X.; Bishop, M. E.; Shelton, S.; Manjanatha, M. G.; Aidoo, A.	Endogenous estrogen status, but not genistein supplementation, modulates 7,12-dimethylbenz[a]anthracene-induced mutation in the liver cII gene of transgenic Big Blue rats	I	ANIMAL
eng		Long-term hormone replacement therapy is associated with an increased risk of breast, ovarian and endometrial cancers in women. Equine estrogens are a principal component of hormone replacement therapy; however, their tumorigenic potential toward mammary tissue and reproductive organs has not been extensively explored. A pellet containing equilin was inserted under the skin of female ACI rats and…	10.1016/j.toxlet.2010.01.012	2010	Okamoto, Y.; Liu, X.; Suzuki, N.; Okamoto, K.; Kim, H. J.; Laxmi, Y. R.; Sayama, K.; Shibutani, S.	Equine estrogen-induced mammary tumors in rats	I	ANIMAL
English		With the continuing demographic shift in populations toward an older society in our country, the health of menopausal women has become a major public problem. Ovarian hormone deficiency following menopause (postmenopausal) bring about not only menopausal syndrome but also a series of body's decline. So the most effective method to take in advance to avoid a risk or delay the syndrom is estrogen r…		2007	Cao, H. P.; Fang, Z. Q.; Wang, X. B.; Lu, H. Y.; Gu, C. Y.	Estrogenic effects of Buckwheat Bioflavonoids on ovariectomized female rats	I	ANIMAL
English	Embase Medline	Estrogens do not have the general biological effect of increasing the occurrence of cancer in various species of laboratory animals. The noeplastic effect of estrogens in animals is strain and species dependent. Estrogens may increase the incidence of uterine cervical cancer in some strains of mice, but not in other strains or other animal species. The progestins and oral contraceptives (OC) have…		1979	Drill, V. A.	Evaluation of the carcinogenic effects of estrogens, progestins and oral contraceptives on cervix, uterus and ovary of animals and man	I	ANIMAL
English		Postmenopausal depression has been shown to be related to the reduction of ovarian hormones produced as a woman transitions from a menopausal to a post-menopausal stage. What remains to be known is which type of estrogen receptor plays a key role in estrogen neuroprotection, a process that may be mediated by potentiating brain mitochondrial function and inhibiting mitochondria-associated apoptosi…	10.1016/j.bbr.2018.07.017	2019	Wang, J.; Yu, R.; Han, Q. Q.; Huang, H. J.; Wang, Y. L.; Li, H. Y.; Wang, H. M.; Chen, X. R.; Ma, S. L.; Yu, J.	G-1 exhibit antidepressant effect, increase of hippocampal ERs expression and improve hippocampal redox status in aged female rats	I	ANIMAL
English		The aim of this study was to evaluate effect of diosgenin (DG) on rats that had osteoporosis-like features induced by ovariectomy (OVX). Seventy-two six-month-old female Wistar rats were subjected to either ovariectomy (n = 60) or Sham operation (SHAM group, n = 12). Beginning at one week post-ovariectomy, the OVX rats were treated with vehicle (OVX group, n = 12), estradiol valerate (EV group, n…	10.3390/ijms150917130	2014	Zhang, Z. G.; Song, C. H.; Fu, X. W.; Liu, M. J.; Li, Y.; Pan, J. H.; Liu, H.; Wang, S. J.; Xiang, L. H.; Xiao, G. G.; Ju, D. H.	High-Dose Diosgenin Reduces Bone Loss in Ovariectomized Rats via Attenuation of the RANKL/OPG Ratio	I	ANIMAL
English	Embase Medline			1977	Noble, R. L.	Hormonal control of growth and progression in tumors of Nb rats and a theory of action	I	ANIMAL
English		Objective: The influence of hormone therapy oil the induction or the promotion of breast cancer has yet to be determined. Recent studies establish a cause-effect relation between hormones and cancer, although epidemiological data and studies of tumor behavior give rise to doubts. The aim of the study was to observe and evaluate the influence of different hormonal environments on the induction of …	10.1097/01.gme.0000172269.32573.34	2005	Callejo, J.; Cano, A.; Medina, M.; Villaronga, M.; Gonzalez-Bosquet, E.; Sabria, J.; Lailla, J. M.	Hormonal environment in the induction of breast cancer in castrated rats using dimethylbenzanthracene: influence of the presence or absence of ovarian activity and of treatment with estradiol, tibolone, and raloxifene	I	ANIMAL
eng		Safe clinical hormone replacement (HR) will likely become increasingly important in the growing populations of aged women and cancer patients undergoing treatments that ablate the ovaries. Cell-based HRT (cHRT) is an alternative approach that may allow certain physiological outcomes to be achieved with lower circulating hormone levels than pharmacological means due to participation of cells in th…	10.1038/s41467-017-01851-3	2017	Sittadjody, S.; Saul, J. M.; McQuilling, J. P.; Joo, S.; Register, T. C.; Yoo, J. J.; Atala, A.; Opara, E. C.	In vivo transplantation of 3D encapsulated ovarian constructs in rats corrects abnormalities of ovarian failure	I	ANIMAL
English	Scopus		10.18643/gieu.2015.27	2015	Ciortea, R.; Məlutan, A. M.; Angheluta, L. M.; Bucuri, C. E.; Baltoaica, R.; Rada, M. P.; Mihu, D.	Influence of melatonin on plasma glucose-regulated protein 78 levels in ovariectomized female rats	I	ANIMAL
eng		We studied Phellinus lonicerinus to determine the cytotoxic effect and the dual estrogenic activities of methyl-hispolon and their relation to estrogen signals in vivo and in vitro. The Glide scores of methyl-hispolon-estrogen receptor α (ERα) and methyl-hispolon-ERβ docked complexes were -7.29 kcal/mol and -6.68 kcal/mol in docking simulations. Methyl-hispolon had a significant antiproliferative…	10.1615/IntJMedMushrooms.2019030355	2019	Wang, J.; Lv, H.; Chen, B.; Huang, W.; Wang, A.; Liu, L.; He, H.; Chen, J.; Li, S.; Deng, W. Q.	Methyl-Hispolon from Phellinus lonicerinus (Agaricomycetes) Affects Estrogen Signals in MCF-7 Breast Cancer Cells and Premature Aging in Rats	I	ANIMAL
English		The present study was designed to evaluate the effect of olive oil on bone and uterus in ovariectomized rats. A total of 34 surgically ovariectomized or sham-operated virgin Sprague-Dawley rats were divided into four groups: i) Sham-operated control rats (sham group); ii) Ovariectomized rats (OVX group); iii) Olive oil-supplemented ovariectomized rats (olive group); and iv) Diethylstilbestrol-sup…	10.3892/etm.2016.3138	2016	Zheng, X. H.; Huang, H. J.; Zheng, X. B.; Li, B. H.	Olive oil exhibits osteoprotection in ovariectomized rats without estrogenic effects	I	ANIMAL
English		Catalpol, an iridoid glycoside obtained from various natural sources, has many biological functions. However, its ovarian failure-resistant effect has scarcely been studied. The present study used senile 14-month-old Sprague-Dawley female rats to examine the in vivo ovarian failure-resistant activity of catalpol. Daily oral graded doses of catalpol (1, 3, or 5 mg/kg/d) for 4 weeks significantly i…	10.1248/bpb.b14-00064	2014	Wei, M.; Lu, Y.; Liu, D.; Ru, W. W.	Ovarian Failure-Resistant Effects of Catalpol in Aged Female Rats	I	ANIMAL
English		A local renin-angiotensin system (RAS) has been found in ovary. This ovarian RAS may regulate ovarian steroidogenesis. Ample studies show that the ovarian hormones estradiol (E2) and progesterone (P) are strongly implicated in the development of breast cancer. Materials and Methods: The aim of the present work was to elucidate if alterations in ovarian RAS, analyzed through their proteolytic regu…		2009	Carrera, M. D.; Ramirez-Exposito, M. J.; Garcia, M. J.; Mayas, M. D.; Martinez-Martos, J. M.	Ovarian Renin-Angiotensin System-regulating Aminopeptidases Are Involved in Progesterone Overproduction in Rats with Mammary Tumours Induced by N-Methyl Nitrosourea	I	ANIMAL
English		Hormone therapy that contains 17 beta-estradiol (E2) is used commonly for treatment of symptoms associated with menopause. E2 treatment has been shown to improve cognitive function following the decrease in ovarian hormones that is characteristic of menopause. However, once in circulation, the majority of E2 is bound to serum hormone binding globulin or albumin, becoming biologically inactive. Th…	10.3389/fnbeh.2020.597690	2020	Prakapenka, A. V.; Quihuis, A. M.; Carson, C. G.; Patel, S.; Bimonte-Nelson, H. A.; Sirianni, R. W.	Poly(lactic-co-glycolic Acid) Nanoparticle Encapsulated 17 beta-Estradiol Improves Spatial Memory and Increases Uterine Stimulation in Middle-Aged Ovariectomized Rats	I	ANIMAL
English	Scopus		10.1016/j.urology.2004.06.013	2004	Yuzurihara, M.; Ikarashi, Y.; Noguchi, M.; Kase, Y.; Takeda, S.; Aburada, M.	Prevention by 17β-estradiol and progesterone of calcitonin gene-related peptide-induced elevation of skin temperature in castrated male rats	I	ANIMAL
English		OBJECTIVE: To evaluate the effect of different concentrations of estrogen on the ovarian superficial epithelium in senile female rats. Design: Fifty female rats at 15 months of age and with irregular estrous cycles were selected and randomly divided into five experimental groups containing equal numbers of animals in each: GPROP, control group receiving vehicle only; GE0.05mg, group receiving con…	10.1590/S1807-59322008000300016	2008	Perniconi, S. E.; Simoes, M. D.; Simoes, R. D.; Haidar, M. A.; Baracat, E. C.; Soares, J. M.	Proliferation of the superficial epithelium of ovaries in senile female rats following oral administration of conjugated equine estrogens	I	ANIMAL
English		The menopausal period, an inevitable physiological process for women, is frequently associated with physiological and psychological dysfunction attributable to substantial fluctuation and gradual decrease in female hormones induced by ovarian failure, leading to corresponding symptoms and diseases that impact multiple systems in the body to varying degrees. As prior studies have focused primarily…	10.1016/j.jsbmb.2017.10.015	2018	Jiang, H.; Bai, W. P.; Wang, W. J.; Wang, K.; Jia, J.; Zhang, J.; Diao, H.; Qin, L. H.	Proteomics in plasma of ovariectomized rats and those exposed to estradiol valerate	I	ANIMAL
English		Raloxifene is a selective oestrogen receptor modulator that has been approved for the prevention and treatment of osteoporosis in post-menopausal women. Studies have revealed several effects of raloxifene on the cardiovascular system, which might contribute to the blood pressure regulatory mechanisms, particularly in the systemic arterial hypertension. Therefore, the aim of this study was to inve…	10.1111/j.1742-7843.2011.00734.x	2011	Moraes, A. N.; Gouvea, S. A.; Goncalves, W. L. S.; Romero, W. G.; Moyses, M. R.; Bissoli, N. S.; Pires, J. G. P.; Abreu, G. R.	Raloxifene Reduces Blood Pressure in Hypertensive Animals after Ovarian Hormone Deprivation	I	ANIMAL
English		Depletion of estrogens occurs in women during menopause, while in experimental animals, oophorectomy is a common method to deplete the animals of their gonadal hormones. Recently, phytoestrogens derived from plants have been tried as estrogen substitutes during menopause. In the present study an isoflavones methanol extract from red clover Trifolium pratense (Linn.) was administered orally (500 m…	10.1002/ptr.3217	2011	Vishali, N.; Kamakshi, K.; Suresh, S.; Prakash, S.	Red Clover Trifolium pratense (Linn.) Isoflavones Extract on the Pain Threshold of Normal and Ovariectomized Rats - A Longterm Study	I	ANIMAL
English	Embase Medline	There is a significant body of data that supports the concept that reproductive hormones in females have effects on duodenal calcium transport that are not mediated via altered circulating concentrations of 1,25- dihydroxyvitamin D (1,25(OH)2D). Previously, we have shown parallel alterations in duodenal Ca transport and longitudinal bone growth rate in sexually maturing female rats in response to…		1992	Hope, W. G.; Bruns, M. E. H.; Thomas, M. L.	Regulation of duodenal insulin-like growth factor I and active calcium transport by ovariectomy in female rats	I	ANIMAL
English	Scopus			1995	Clinton, S. K.; Li, P. S.; Mulloy, A. L.; Imrey, P. B.; Nandkumar, S.; Visek, W. J.	The combined effects of dietary fat and estrogen on survival, 7,12- dimethylbenz(a)anthracene-induced breast cancer and prolactin metabolism in rats	I	ANIMAL
English	Embase Medline	The incidence of carcinoma of the breast in parabiosed female NEDH rats is 2.5%. When one member of such a pair is irradiated, the incidence rises to 11% in the irradiated partner and 10% in the nonirradiated partner. If in such a pair of rats one kidney is removed from each partner, the incidence of breast carcinoma rises 5 fold in the nonirradiated partner. The factors involved in such an incre…		1975	Brown, C. E.; Chute, R. N.; Porter, M. W.; Warren, S.	The effect of nephrectomy on the incidence of breast carcinoma in irradiated parabiosed rats	I	ANIMAL
English	Embase Medline	Transplantability, growth rate, hormone dependence and ability to secrete estrogens were studied in 45 ovarian tumors developed from ovarian transplants into the spleen of gonadectomized rats. Small fragments of primary tumors were transplanted subcapsularly into the spleen of castrated and normal rats. Growth dynamics of the grafts and time of latency are presented graphically. Ovarian tumor tra…		1975	Wezyk, J.	Transplantability and growth pattern of ovarian tumors induced in rats	I	ANIMAL
English		Decreasing estrogen levels are associated with an increased risk of dementia and Alzheimer's disease (AD) in postmenopausal women. We used ovariectomized (OVX) rats as a model for postmenopausal women. Our studies showed that a high daily dose of 100 mL/kg body weight of young coconut juice (YCJ) helped prevent AD pathologies. We investigated the optimal dose for the neuroprotective effects of YC…		2021	Payanglee, K.; Hutapea, A. M.; Radenahmad, N.	Young coconut juice prevents neuronal cell death via ChAT, NMDAR1, and estrogen receptors in the hippocampus and prefrontal cortex of ovariectomized rats	I	ANIMAL
English	Scopus		10.1210/en.2009-0602	2010	Laviolette, L. A.; Garson, K.; Macdonald, E. A.; Senterman, M. K.; Courville, K.; Crane, C. A.; Vanderhyden, B. C.	17β-estradiol accelerates tumor onset and decreases survival in a transgenic mouse model of ovarian cancer	I	ANIMAL
English	Embase Medline	The histochemical 17 β hydroxysteroiddehydrogenase reaction appears to be useful only in corpora lutea. Not all stages in the development of a corpus luteum showed a positive reaction. It seems that the negative reaction in the other cell types was caused by the solubility of the enzyme. Histochemically there are no problems with the 20 α hydroxysteroiddehydrogenase reaction. Although normal ovar…		1975	Snoeijing, R.; Hardonk, M. J.	A combined biochemical and histochemical study on steroid metabolism in mouse ovary and ovarian tumours	I	ANIMAL
eng				1991	Pike, M.	"We are on the threshold of an era when breast cancer ... can be prevented"	I	BREAST		BREAST=BREAST CANCER
ger		Premenopausal breast cancer patients frequently develop amenorrhea during adjuvant chemotherapy. Despite psychic distress and severe weight loss are possible causes for secondary amenorrhea in cancer patients, it is in this case due to the gonadotoxicity of the cytostatic drugs. Alkylating agents, such as cyclophosphamide, damage ovaries directly, resulting in ovarian fibrosis, atretic follicles …		1990	Müller, H.	[Effects of adjuvant chemotherapy of breast cancer on gonadal function]	I	BREAST
fre		The growth of the mammary gland during the active genital period depends on a delicate balance between the action of the two major female sex steroid hormones, estradiol and progesterone. The regulation of growth and maturation of the gland primarily depends on the combined action of estradiol and progesterone. Breast epithelial proliferation is maximal during the luteal phase of the menstrual cy…		1995	Gorins, A.; Denis, C.	[Effects of progesterone and progestational hormones on the mammary gland]	I	BREAST
ger				2003		[Estrogen plus gestagen especially risky. Breast cancer risk doubled]	I	BREAST
heb		The Israeli Society for Clinical Oncology and Radiotherapy requested that experts in breast cancer therapy assess the Society's policy regarding the use of hormone replacement therapy (HRT) in breast cancer survivors. The following recommendations are based on updated literature, which is limited since it summarizes only retrospective data. There is currently no evidence of an increased risk of b…		2002	Siegelmann-Danieli, N.; Ron, I.; Kaufman, B.; Uzieli, B.; Karminsky, N.; Inbar, M.	[Hormone replacement therapy in breast cancer survivors: the Israeli Society for Clinical Oncology and Radiotherapy policy letter]	I	BREAST
fre		The incidence of breast cancer is rising in all industrialized countries. In France, with 41,000 new cases and 11,000 deaths per year, breast cancer is still the first cause of death from cancer in women. Genetic familial breast cancer is rare (only-2% due to mutated BRCA1/2 genes). Most of the increase is due to sporadic cases associated with hormonal, reproductive and nutritional factors, some …		2008	Rochefort, H.; Rouëssé, J.	[How to reduce the incidence of breast cancer]	I	BREAST
ita		In Western countries the carcinoma of the breast has an incidence of 45 cases on 1000 women. Much clinical and epidemiological evidence demonstrates that all the conditions of hyperestrogenism and extended exposure to estrogens are associated with increased incidence of malignant mammary epithelial tumor. The relationship between the exposure to ovarian hormones and mammary neoplasia has created …		2006	Mansueto, G.; Mistretta, V.; Angeletti, F.; Trento, L. K.; Angelozzi, D.; Bracaglia, M.; Pagliarella, M. R.; Di Muccio, L.	[Progesterone and breast cancer]	I	BREAST
English	Embase Medline	It is well known that breast cancer often occurs in clusters within families. This clustering can be attributed to mutations in the breast cancer susceptibility genes, BRCA1 and BRCA2, in 16% of familial cases. Women with a family history of breast cancer, in whom no mutation is identified, are still at increased risk of developing the disease. This review addresses methods for estimating and str…		2002	Irving, M.; Elmslie, F.; Berg, J.	18. Genetics of breast cancer	I	BREAST
eng		BACKGROUND AND METHODOLOGY: Late 'age at menopause' is a recognised risk factor for postmenopausal breast cancer and is also associated with decreased use of hormone replacement therapy (HRT). When investigating the association between HRT use and breast cancer risk it is therefore necessary to adjust for the potential confounder, 'age at menopause'. 'Age at menopause', however, cannot be determi…	10.1783/147118907779399828	2007	Simpson, J. A.; English, D. R.; Macinnis, R. J.; Gertig, D. M.; Hopper, J. L.; Giles, G. G.	A comparison of different methods for including 'age at menopause' in analyses of the association between hormone replacement therapy use and breast cancer	I	BREAST
English		Plastic surgeons with a practice that includes breast augmentation,breast reduction, and breast reconstruction should have a working knowledge of both genetic and environmental breast cancer risk factors and of risk stratification of these patients. Specific tests to determine genetic susceptibility to certain cancers have become increasingly prevalent during recent years. Such testing is carried…	10.1097/00000637-200045050-00017	2000	Gronau, K. A.; Semple, J. L.	A guide to establishing the risk for breast cancer in the plastic surgery patient	I	BREAST
English	Embase	The aim of this guideline is to provide a potential management strategy of women at high risk for breast cancer development. A summary of the available evidence is presented, including genetic risk assessment, chemoprevention, risk-reducing surgery and radiological screening, based on risk assessment of the individual. Recent progress in the diagnostic methods and therapeutic options for breast c…		2005	Trafalis, D. T. P.; Athanassiou, A. E.	A guideline for the management of women at substantially increased risk of breast cancer development	I	BREAST
English	Embase Medline	Germline BRCA1 mutations predispose to breast cancer. To identify genetic modifiers of this risk, we performed a genome-wide association study in 1,193 individuals with BRCA1 mutations who were diagnosed with invasive breast cancer under age 40 and 1,190 BRCA1 carriers without breast cancer diagnosis over age 35. We took forward 96 SNPs for replication in another 5,986 BRCA1 carriers (2,974 indiv…	10.1038/ng.669	2010	Antoniou, A. C.; Wang, X.; Fredericksen, Z. S.; McGuffog, L.; Tarrell, R.; Sinilnikova, O. M.; Healey, S.; Morrison, J.; Kartsonaki, C.; Lesnick, T.; Ghoussaini, M.; Barrowdale, D.; Peock, S.; Cook, M.; Oliver, C.; Frost, D.; Eccles, D.; Evans, D. G.; Eeles, R.; Izatt, L.; Chu, C.; Douglas, F.; Paterson, J.; Stoppa-Lyonnet, D.; Houdayer, C.; Mazoyer, S.; Giraud, S.; Lasset, C.; Remenieras, A.; Ca…	A locus on 19p13 modifies risk of breast cancer in BRCA1 mutation carriers and is associated with hormone receptor-negative breast cancer in the general population	I	BREAST
English	Embase	Background: Therapies targeting estrogen receptor (ER) signaling are standard for patients (pts) with hormone receptor positive (HR) (ER and/or progesterone receptor [PR] positive) metastatic breast cancer (MBC). Dysregulation of the mammalian target of rapamycin (mTOR) pathway has been associated with endocrine therapy (ET) resistance. BOLERO-2 demonstrated that the addition of the mTOR inhibito…	10.1158/1538-7445.SABCS16-P4-22-09	2017	Yardley, D. A.; Blakely, L.; Hemphill, B.; Joseph, M.; Liggett; Daniel, B.; Castrellon, A.; Shastry, M.; Finney, L.; De Busk, L.; Hainsworth, J. D.; Burris, H. A.	A phase 2 open label study of everolimus in combination with endocrine therapy in resistant hormone receptor-positive HER2-negative advanced breast cancer	I	BREAST
English	Embase	Background: Hormone receptor positive (HR+) breast cancer, defined as estrogen receptor and/or progesterone receptor positive, accounts for 70% of invasive breast cancers. While most HR+ tumors initially respond to anti-estrogen therapy, resistance, linked to crosstalk between cell signaling and signal transduction pathways, subsequently develops in almost 100%. Preclinical data has shown that th…	10.1158/1538-7445.SABCS14-OT2-1-08	2015	Yardley, D. A.; Shastry, M.; DeBusk, L. M.; Burris Iii, H. A.; Hainsworth, J. D.	A phase II open label study of everolimus in combination with anti-estrogen therapy in hormone receptor-positive HER2-negative advanced breast cancer	I	BREAST
eng		OBJECTIVE: The normal ovary produces abundant testosterone in addition to estradiol (E(2)) and progesterone, but usually only the latter two hormones are "replaced" in the treatment of ovarian failure and menopause. Some clinical and genetic evidence suggests, however, that endogenous androgens normally inhibit estrogen-induced mammary epithelial proliferation (MEP) and thereby may protect agains…	10.1097/01.Gme.0000055522.67459.89	2003	Dimitrakakis, C.; Zhou, J.; Wang, J.; Belanger, A.; LaBrie, F.; Cheng, C.; Powell, D.; Bondy, C.	A physiologic role for testosterone in limiting estrogenic stimulation of the breast	I	BREAST
English		Abrupt onset of hot flashes poses a significant problem for women treated with chemotherapy for breast cancer: Alternatives to hormone replacement, such as the use of the selective serotonin re-uptake inhibitor (SSRI) paroxetine hydrochloride, are being explored as therapies for hot flashes in this patient population. The present study investigated the efficacy of paroxetine for the treatment of …	10.1016/S0885-3924(02)00379-2	2002	Weitzner, M. A.; Moncello, J.; Jacobsen, P. B.; Minton, S.	A pilot trial of paroxetine for the treatment of hot flashes and associated symptoms in women with breast cancer	I	BREAST
English	Embase	Background Cyclin dependent kinase 4 and 6 inhibitors (CDK4/6i), including palbociclib and ribociclib (R), have demonstrated remarkable benefit in progression free survival (PFS) in patients (pts) with hormone receptor positive (HR+), HER2- metastatic breast cancer (MBC) when combined with anti-estrogen therapy. Switching between anti-estrogen therapies at disease progression is standard of care …	10.1158/1538-7445.SABCS16-OT2-01-19	2017	Mundi, P. S.; Codruta, C.; Accordino, M. K.; Sparano, J.; Andreopoulou, E.; Vadhat, L. T.; Tiersten, A.; Esteva, F.; O'Regan, R.; Jain, S.; Mayer, I.; Forero, A.; Crew, K. D.; Hershman, D. L.; Kalinsky, K. M.	A randomized phase II trial of fulvestrant with or without ribociclib after progression on aromatase inhibition plus cyclin-dependent kinase 4/6 inhibition in patients with unresectable or metastatic hormone receptor positive, HER2 negative breast cancer	I	BREAST
English	Embase	Background: Cyclin dependent kinase 4/6 inhibitors (CDK4/6i), including palbociclib and ribociclib (R), have demonstrated remarkable benefit in progression free survival (PFS) in patients (pts) with hormone receptor positive (HR+), HER2-metastatic breast cancer (MBC) when combined with anti-estrogen therapy. Switching between anti-estrogen therapies at disease progression is standard of care in t…	10.1158/15387445.SABCS17-OT3-05-09	2018	Kalinsky, K.; Mundi, P. S.; Chiuzan, C.; Accordino, M. K.; Trivedi, M. S.; Sparano, J. A.; Oh, S. Y.; Tiersten, A.; O'Regan, R.; Esteva, F. J.; Jain, S.; Mayer, I. A.; Forero, A.; Vaklavas, C.; Baer, L.; Crew, K.; Hershman, D. L.	A randomized phase II trial of fulvestrant with or without ribociclib after progression on aromatase inhibition plus cyclin-dependent kinase 4/6 inhibition in patients with unresectable or metastatic hormone receptor positive, HER2 negative breast cancer (Maintain trial)	I	BREAST
English	Embase Medline	Adjuvant treatment with aromatase inhibitors (AIs) improves outcomes in postmenopausal women with hormone-sensitive early breast cancer compared with tamoxifen. However, AIs should not be used in premenopausal women because they can paradoxically increase estrogen secretion and may therefore stimulate tumor progression. In perimenopausal women undergoing treatment for breast cancer, it can be dif…	10.1016/j.breast.2008.10.002	2009	Ortmann, O.; Cufer, T.; Dixon, J. M.; Maass, N.; Marchetti, P.; Pagani, O.; Pronzato, P.; Semiglazov, V.; Spano, J. P.; Vrdoljak, E.; Wildiers, H.	Adjuvant endocrine therapy for perimenopausal women with early breast cancer	I	BREAST
eng		Breast cancer remains the leading cause of cancer-related mortality in premenopausal women. Multiple advances in local and systemic therapies have dramatically improved outcomes in women with hormone receptor-positive early-stage breast cancer. Despite these advances, early and late relapses occur. Therefore, multiple adjuvant endocrine therapy trials have been conducted with the goal of decreasi…		2015	Kadakia, K. C.; Henry, N. L.	Adjuvant endocrine therapy in premenopausal women with breast cancer	I	BREAST
English	Embase	More than a century separates the first report of the efficacy of an hormonal manipulation from the molecular classification of breast cancers (BC)1. Even if there is no doubt about the biological heterogeneity of BC, a vast majority of them are still considered as endocrine responsive according to the tumour expression of oestrogen and/or progesterone receptors2. This explains that probably more…	10.1093/annonc/mdp214	2009	Gligorov, J.; Namer, M.	Adjuvant endocrine treatment of breast cancer	I	BREAST
eng		Adjuvant endocrine treatment is an essential component in therapy for hormone receptor-positive breast cancer. Among postmenopausal patients, options include tamoxifen, aromatase inhibitors, or a sequence of these agents. Tamoxifen and aromatase inhibitors have distinctive side-effect profiles. Among premenopausal women, tamoxifen remains the standard treatment. The role of ovarian suppression in…	10.1016/j.soc.2010.03.006	2010	Burstein, H. J.; Griggs, J. J.	Adjuvant hormonal therapy for early-stage breast cancer	I	BREAST
French	Embase	The results of studies concerning adjuvant treatments for breast cancer have after 10 to 15 years a great deal to teach us. They demonstrate in premenopausal women for ovarian ablation and polychemotherapy, in postmenopausal women for endocrine therapy, a difference in favour of the treated groups (expressed, preferably, in absolute value) on the order of 3 to 5% in node-negative tumours, of 6 to…		1996	Pourquier, H.	Adjuvant medical treatments and survival graphs in breast cancer: Delay or cure	I	BREAST
English	Scopus			2005	Kaklamani, V. G.; Gradishar, W. J.	Adjuvant therapy of breast cancer	I	BREAST
English	Scopus		10.1210/jcem-47-4-717	1978	Samojlik, E.; Santen, R. J.	Adrenal suppression with aminoglutethimide. Iii. comparison of plasma Δ4- and Δ5-steroids in postmenopausal women treated for breast carcinoma	I	BREAST
English	Embase Medline	Background: Early menarche and late menopause are important risk factors for breast cancer, but their effects on breast cancer risk in BRCA1 and BRCA2 carriers are unknown. Methods: We assessed breast cancer risk in a large series of 1,187 BRCA1 and 414 BRCA2 carriers from the International BRCA1/2 Carrier Cohort Study. Rate ratios were estimated using a weighted Cox-regression approach. Results:…	10.1158/1055-9965.EPI-06-0829	2007	Chang-Claude, J.; Andrieu, N.; Rookus, M.; Brohet, R.; Antoniou, A. C.; Peock, S.; Davidson, R.; Izatt, L.; Cole, T.; Noguès, C.; Luporsi, E.; Huiart, L.; Hoogerbrugge, N.; Van Leeuwen, F. E.; Osorio, A.; Eyfjord, J.; Radice, P.; Goldgar, D. E.; Easton, D. F.; Wagner, T.; Korn, V.; Gerdes, A. M.; Olah, E.; Eyford, J.; Manoukian, S.; Pierotti, M. A.; Benitez, J.; Caldes, T.; De La Hoya, M.; Lubins…	Age at menarche and menopause and breast cancer risk in the International BRCA1/2 Carrier Cohort Study	I	BREAST
English	Embase Medline	Mammographic density is a strong risk factor for breast cancer, yet few studies have evaluated density trends, and associated factors, over time. The authors retrieved and digitized mammograms (≥1 per woman) imaged in 1990-2003 to evaluate percent density (PD) in the Minnesota Breast Cancer Family cohort. Multivariable-adjusted, mixed-effects, repeated-measures models incorporating a natural cubi…	10.1093/aje/kwn063	2008	Kelemen, L. E.; Pankratz, V. S.; Sellers, T. A.; Brandt, K. R.; Wang, A.; Janney, C.; Fredericksen, Z. S.; Cerhan, J. R.; Vachon, C. M.	Age-specific trends in mammographic density: The Minnesota Breast Cancer Family Study	I	BREAST
English	Embase Medline	Breast cancer is themost diagnosedmalignancy and the second leading cause of cancermortality in females. Previous association studies have identified variants on 2q35 associated with the risk of breast cancer. To identify functional susceptibility loci for breast cancer, we interrogated the 2q35 gene desert for chromatin architecture and functional variation correlated with gene expression.We rep…	10.1093/hmg/ddw223	2016	Wyszynski, A.; Hong, C. C.; Lam, K.; Michailidou, K.; Lytle, C.; Yao, S.; Zhang, Y.; Bolla, M. K.; Wang, Q.; Dennis, J.; Hopper, J. L.; Southey, M. C.; Schmidt, M. K.; Broeks, A.; Muir, K.; Lophatananon, A.; Fasching, P. A.; Beckmann, M. W.; Peto, J.; dos Santos-Silva, I.; Sawyer, E. J.; Tomlinson, I.; Burwinkel, B.; Marme, F.; Guénel, P.; Truong, T.; Bojesen, S. E.; Nordestgaard, B. G.; González…	An intergenic risk locus containing an enhancer deletion in 2q35 modulates breast cancer risk by deregulating IGFBP5 expression	I	BREAST
English		Background: Breast cancer is the most common form of malignancy affecting women worldwide. It is also the leading cancer in females in Cyprus, with approximately 400 new cases diagnosed annually. It is well recognized that genetic variation as well as environmental factors modulate breast cancer risk. The main aim of this study was to assess the strength of associations between recognized risk fa…	10.1186/1471-2407-10-447	2010	Hadjisavvas, A.; Loizidou, M. A.; Middleton, N.; Michael, T.; Papachristoforou, R.; Kakouri, E.; Daniel, M.; Papadopoulos, P.; Malas, S.; Marcou, Y.; Kyriacou, K.	An investigation of breast cancer risk factors in Cyprus: a case control study	I	BREAST
English		Objective: The present study examined whether levels of testosterone, sex hormone binding globulin (SHBG), or insulin levels might underlie an increased risk of postmenopausal breast cancer in women with both high waist-to-hip ratio and a family history of breast cancer disease that was noted earlier in the Iowa Women's Health Study. Methods: Participants for the current study were selected from …	10.1023/A:1026537819055	2000	Olson, J. E.; Anderson, K. E.; Cerhan, J. R.; Follsom, A. R.; Sellers, T. A.	An investigation of the biological basis of an interaction of abdominal fat distribution and family history of breast cancer. A nested study of sisters in the Iowa Women's Health Study (United States)	I	BREAST
eng		46,XY pure gonadal dysgenesis (Swyer syndrome) is characterized by normal female genitalia at birth. It usually first becomes apparent in adolescence with delayed puberty and amenorrhea. Rarely, patients can present with spontaneous breast development and/or menstruation. A fifteen-year-old girl presented to our clinic with the complaint of primary amenorrhea. On physical examination, her externa…	10.4274/jcrpe.1919	2015	Çatlı, G.; Alparslan, C.; Can, PŞ; Akbay, S.; Kelekçi, S.; Atik, T.; Özyılmaz, B.; Dündar, B. N.	An Unusual Presentation of 46,XY Pure Gonadal Dysgenesis: Spontaneous Breast Development and Menstruation	I	BREAST
English		Transdermal testosterone supplementation is a treatment option for postmenopausal women with distressful decreased libido. Side effects are minor, but there is a long-term safety concern with respect to breast cancer, as women with high testosterone serum levels appear to be at a significantly increased risk to have or to develop breast cancer within a few years. Epidemiological studies of suffic…	10.3109/09513590.2012.651925	2012	Kenemans, P.; van der Mooren, M. J.	Androgens and breast cancer risk	I	BREAST
English	Embase Medline	Purpose: In the Ontario Breast Screening Program (OBSP) annual screening improved breast cancer detection for women 50–74 years with a family/personal history compared to biennial, while detection was equivalent for women screened annually for mammographic density ≥75%. This study compares the risk of interval or higher stage invasive cancers among postmenopausal women screened annually vs bienni…	10.1177/08465371211062883	2022	Blackmore, K. M.; Chiarelli, A. M.; Mirea, L.; Mittmann, N.; Muradali, D.; Rabeneck, L.; Done, S. J.	Annual Mammographic Screening Reduces the Risk of Interval or Higher Stage Invasive Breast Cancers Among Postmenopausal Women in the Ontario Breast Screening Program	I	BREAST
English		Body size is one of the few breast cancer risk factors that can be modified throughout life and therefore should be considered in research on breast cancer prevention. The contrasting effects of body size on premenopausal breast cancer compared with postmenopausal breast cancer and the lack of a strong association between body mass and postmenopausal breast cancer in some cohort studies has led t…	10.1002/1097-0142(19940801)74:3+<1090::AID-CNCR2820741518>3.0.CO;2-X	1994	Ballardbarbash, R.	ANTHROPOMETRY AND BREAST-CANCER - BODY-SIZE - A MOVING TARGET	I	BREAST
English	Embase Medline	Anastrozole is the first aromatase inhibitor to show a significant survival advantage over megestrol acetate in post-menopausal women with advanced breast cancer. The rationale for extending the use of aromatase inhibitors to the treatment of early breast cancer is based on the efficacy observed in the advanced setting, combined with good tolerability and a convenient dosing regimen. Furthermore,…		1998	Lonning, P. E.	Aromatase inhibitors and their future role in post-menopausal women with early breast cancer	I	BREAST
English	Embase Medline	Background: Breast cancer is the most common malignancy diagnosed in women, and its treatment has a high probability of loss of fertility. Oocyte vitrification is the most commonly used technique to preserve fertility before starting oncological treatment. Aromatase inhibitors induce hypoestrogenemia while promoting the release of gonadotropins and constitute an alternative drug for ovarian stimu…	10.2174/1389450121666200220124607	2020	Ferreiro, E.; de Uralde, B. L.; Abreu, R.; García-Velasco, J. A.; Muñoz, E.	Aromatase inhibitors for ovarian stimulation in patients with breast cancer	I	BREAST
English	Embase Medline	In postmenopausal women with advanced breast cancer, numerous phase III trials have been performed comparing the third-generation non-steroidal aromatase inhibitors (NS-AIs) anastrozole and letrozole and the steroidal AI (S-AI) exemestane in the "first-line" setting against tamoxifen and in the "second-line" setting against megestrol acetate. In both settings, the AIs were at least as efficacious…	10.1016/j.jsbmb.2005.04.014	2005	Ingle, J. N.; Suman, V. J.	Aromatase inhibitors for therapy of advanced breast cancer	I	BREAST
English	Embase	Background: A variety of risk assessment models have been developed to quantify a woman's risk for developing breast cancer. Although the Gail model (GM) is the most widely utilized model, there are limitations. The Tyrer-Cuzick model (TCM), which has been validated in the United Kingdom (UK), addresses these limitations but its performance in other populations is unclear. The purpose of this stu…	10.1158/0008-5472.SABCS-4074	2009	Chun, J.; Schnabel, F.; Ogunyemi, O.	Assessment of breast cancer risk prediction models in a high-risk population	I	BREAST
English		The aim of this study was to evaluate the association of bone mineral density (BMD) at the time of diagnosis with clinical-pathologic findings in patients with operable postmenopausal breast cancer. One hundred and fifty-eight postmenopausal women who had a baseline lumbar and hip BMD measurement were included in the analysis. Patients were divided into two groups based on the median BMD. p0.002 …	10.1111/tbj.12141	2013	Bayraktar, S.; Avery, T.; Altundag, K.; Broglio, K.; Arun, B. K.	Association between Tumor Characteristics and Bone Mineral Density in Postmenopausal Breast Cancer Patients	I	BREAST
English		Objectives: Women with a family history of breast cancer have an increased risk for the disease. However, the combined impact of family history and other risk factors on breast cancer risk is unclear, We conducted a large epidemiologic study to examine this issue. Methods. In a population-based case-control study in all of Sweden, 3,345 women aged 50 to 74 years with invasive breast cancer (84 pe…	10.1023/A:1008817018942	1998	Magnusson, C.; Colditz, G.; Rosner, B.; Bergstrom, R.; Persson, I.	Association of family history and other risk factors with breast cancer risk (Sweden)	I	BREAST
English	Embase	Management of breast cancer includes systematic therapies including chemotherapy and endocrine therapy can lead to a variety of symptoms that can impair the quality of life of many breast cancer survivors. Atrophic vaginitis, caused by decreased levels of circulating estrogen to urinary and vaginal receptors, is commonly experienced by this group. Chemotherapy induced ovarian failure and endocrin…	10.3390/jpm5020050	2015	Lester, J.; Pahouja, G.; Andersen, B.; Lustberg, M.	Atrophic vaginitis in breast cancer survivors: A difficult survivorship issue	I	BREAST
English		Genetic testing for BRCA1 and BRCA2 mutations is gaining acceptance in clinical oncology worldwide and may help target unaffected high-risk women for prevention and for close surveillance. Annual screening with MRI seems to be an effective surveillance strategy, but the long term follow-up of women with small MRI-detected breast cancers is necessary to establish its ultimate value. Women with can…	10.1038/nrclinonc.2010.166	2010	Narod, S. A.	BRCA mutations in the management of breast cancer: the state of the art	I	BREAST
English		Genetic testing for BRCA mutations is expanding in clinical oncology centers worldwide. Testing may help target unaffected high-risk women for prevention and/or close surveillance and may also help affected women choose the best chemotherapy. Annual screening with MRI appears to be an effective surveillance strategy and should be added to mammographic screening. It is important to have an underst…		2011	Narod, S. A.; Salmena, L.	BRCA1 and BRCA2 Mutations and Breast Cancer	I	BREAST
English	Scopus		10.22159/ijpps.2016.v8i9.13457	2016	Iyer, P. M.; Sanjay Kumar, P.; Karthikeyan, S.; Namboori, P. K. K.	Brca1 responsiveness towards breast cancer-a population-wise pharmacogenomic analysis	I	BREAST
English	Scopus			2010	Stebbing, J.; Ngan, S.	Breast cancer (metastatic)	I	BREAST
eng		Environmental factors may play an important role in the etiology of female breast cancer. This paper reviews existing evidence to compare and analyze environmental agents in relation to breast cancer. The authors have reviewed multiple studies focusing on xenoestrogens, organochlorines, polychlorinated biphenyls, and other environmental agents, and the results are cited. Current use of oral contr…		2004	Mitra, A. K.; Faruque, F. S.; Avis, A. L.	Breast cancer and environmental risks: where is the link?	I	BREAST
English		Breast cancer affects one in eight women during their lives with higher mortality rate. The risk factors are age, older women possess higher risk, genes - there are two genes, BRCA1 and 2 (Breast Cancer Gene 1 and 2) that greatly increase the risk; women with family history of breast or ovarian cancer, personal factors - beginning periods before age 12 or going through menopause after age 55, ove…		2019	Das, N.; Nagpal, N.; Bankura, S. S.; Kumar, K.	BREAST CANCER AND PHYTOCHEMICALS: THE CURRENT PERSPECTIVE	I	BREAST
English	Embase Medline		10.1258/jrsm.96.6.280	2003	Kubba, A. A.	Breast cancer and the pill	I	BREAST
English	Embase	Approximately 6 % of women with breast cancer are diagnosed before the age of 40, and this disease accounts for more than 40 % of all cancers in women in this age group. Historically, survival rates are worse for younger women when compared to older women; younger age has proven to be an independent predictor of adverse outcome in multivariate analysis. While the basic principles of chemotherapy,…		2017	Anders, C. K.; Johnson, R.; Litton, J.; Ruddy, K. J.; Bleyer, A.	Breast Cancer Before 40	I	BREAST
English	Embase Medline	Between the years 2010 and 2012, the lifetime probability of developing female breast cancer was 12.3%, or approximately 1 in 8. Worldwide, breast cancer is the most common cancer in women. Survival is increasing. Between 2005 and 2011, the 5-year relative survival was found to be 89%. This is thought to be due to both the increase in utilization of population-wide screening, as well as advances …	10.1097/GRF.0000000000000239	2016	Rojas, K.; Stuckey, A.	Breast Cancer Epidemiology and Risk Factors	I	BREAST
eng		The most common cancer in US women and the 2nd leading cause of cancer death is breast cancer. Between 1980-1987 in the US. age-adjusted incidence rates of breast cancer rose rapidly. They are also rising rapidly in several Asian countries (e.g., in Japan) which have the lowest incidence rates. These rapid increases may mean that environmental factors are responsible. Incidence rates rise greatly…	10.1093/oxfordjournals.epirev.a036112	1993	Kelsey, J. L.	Breast cancer epidemiology: summary and future directions	I	BREAST
English		Context Second cancer is the leading cause of death in long-term survivors of Hodgkin disease (HD), with exceptionally high risks of breast cancer among women treated at a young age. Quantitative associations between radiotherapy dose delivered to the breast and administered chemotherapy have not been reported to date in large series, nor has the influence of ovarian exposures on subsequent risk.…	10.1001/jama.290.4.465	2003	Travis, L. B.; Hill, D. A.; Dores, G. M.; Gospodarowicz, M.; van Leeuwen, F. E.; Holowaty, E.; Glimelius, B.; Andersson, M.; Wiklund, T.; Lynch, C. F.; Van't Veer, M. B.; Glimelius, I.; Storm, H.; Pukkala, E.; Stovall, M.; Curtis, R.; Boice, J. D.; Gilbert, E.	Breast cancer following radiotherapy and chemotherapy among young women with Hodgkin disease	I	BREAST
English	Embase Medline	Background: Breast cancer is the most common cancer in women in developed countries, and 12% of breast cancer occurs in women 20-34 years. Survival from breast cancer has significantly improved, and the potential late effects of treatment and the impact on quality of life have become increasingly important. Young women constitute a minority of breast cancer patients, but commonly have distinct co…	10.1093/humupd/dmn064	2009	Hickey, M.; Peate, M.; Saunders, C. M.; Friedlander, M.	Breast cancer in young women and its impact on reproductive function	I	BREAST
eng		OBJECTIVE: There is now convincing evidence that usual hormone therapy for ovarian failure increases the risk for breast cancer. We have previously shown that ovarian androgens normally protect mammary epithelial cells from excessive estrogenic stimulation, and therefore we hypothesized that the addition of testosterone to usual hormone therapy might protect women from breast cancer. DESIGN: This…	10.1097/01.gme.0000119983.48235.d3	2004	Dimitrakakis, C.; Jones, R. A.; Liu, A.; Bondy, C. A.	Breast cancer incidence in postmenopausal women using testosterone in addition to usual hormone therapy	I	BREAST
English		A small, but important, percentage of breast cancer cases is caused by the inheritance of a single copy of a mutated gene. BRCA1 and BRCA2 are the genes most commonly associated with inherited breast cancer; however, mutations in TP53 and PTEN cause Li-Fraumeni syndrome and Cowden syndrome, respectively, both of which are associated with high lifetime risks of breast cancer. Advances in the field…	10.1016/j.hoc.2010.06.004	2010	Hemel, D.; Domchek, S. M.	Breast Cancer Predisposition Syndromes	I	BREAST
English	Embase Medline	The use of exogenous sex-steroids for hormonal contraception is important to the way of life of many modern women. The widespread use of hormonal contraceptives represents a unique opportunity to have a substantial positive impact on women's health. The observation that users of oral combination type contraceptives have a reduced risk of ovarian cancer should encourage the extension of contracept…		1993	Spicer, D. V.; Pike, M. C.	Breast cancer prevention through modulation of endogenous hormones	I	BREAST
English		Retinoids have been studied as chemopreventive agents in clinical trials. Given their ability to inhibit mammary carcinogenesis in preclinical models. Fenretinide has extensively been investigated because of its favorable toxicological profile in humans. In a phase III secondary prevention trial, fenretinide showed a trend to a reduction of second breast malignancies in premenopausal women but no…	10.1023/A:1025779120649	2003	Decensi, A.; Serrano, D.; Bonanni, B.; Cazzaniga, M.; Guerrieri-Gonzaga, A.	Breast cancer prevention trials using retinoids	I	BREAST
English		The association between oophorectomy and risk of breast cancer in the general population is uncertain. The aim of our study was to determine the breast cancer rate in women from the general population after oophorectomy (performed before/after menopause), and whether this varies by use of hormone replacement therapy (HRT), hysterectomy, body mass index (BMI) and shift work. The study included 24 …	10.1002/ijc.33563	2021	Koch, T.; Jorgensen, J. T.; Christensen, J.; Dehlendorff, C.; Priskorn, L.; Simonsen, M. K.; Duun-Henriksen, A. K.; Andersen, Z. J.; Juul, A.; Brauner, E. V.; Hickey, M.	Breast cancer rate after oophorectomy: A Prospective Danish Cohort Study	I	BREAST
English		The information available about breast cancer risk factors has increased dramatically during the last 10 years. In particular, studies of low-penetrance genes and mammographic density have improved our understanding of breast cancer risk. In addition, initial steps have been taken in investigating interactions between genes and environmental factors. This review concerns with actual data on this …	10.1055/s-0031-1280437	2011	Fasching, P. A.; Ekici, A. B.; Adamietz, B. R.; Wachter, D. L.; Hein, A.; Bayer, C. M.; Haberle, L.; Loehberg, C. R.; Jud, S. M.; Heusinger, K.; Rubner, M.; Rauh, C.; Bani, M. R.; Lux, M. P.; Schulz-Wendtland, R.; Hartmann, A.; Beckmann, M. W.	Breast Cancer Risk - Genes, Environment and Clinics	I	BREAST
English		Purpose It is not known whether the risk of breast cancer among BRCA1 and BRCA2 mutation carriers after age 60 is high enough to justify intensive screening or prophylactic surgery. Thus, we conducted a prospective analysis of breast cancer risk in BRCA1 and BRCA2 mutation carriers from age 60 until age 80. Methods Subjects had no history of cancer and both breasts intact at age 60 (n = 699). Wom…	10.1007/s10549-020-06072-9	2021	Stjepanovic, N.; Lubinski, J.; Moller, P.; Armel, S. R.; Foulkes, W. D.; Tung, N.; Neuhausen, S. L.; Kotsopoulos, J.; Sun, P.; Sun, S.; Eisen, A.; Narod, S. A.; Hereditary Breast, Canc	Breast cancer risk after age 60 among BRCA1 and BRCA2 mutation carriers	I	BREAST
English	Embase	Most individuals concerned about hereditary breast cancer risk will neither order nor benefit from genetic testing at the present time. Many will, however, seek information about their risk and testing. Risk assessment services, in addition to providing information about hereditary risk and genetic testing, need also to include assessment of nonhereditary risks, information about how to evaluate …	10.1111/j.1524-4741.1997.tb00187.x	1997	Kelly, P. T.	Breast cancer risk assessment and counseling: A clinician's guide	I	BREAST
English	Embase	Cancer risk prediction models provide an important approach to assess risk and susceptibility by identifying individuals at high risk, facilitating the design and planning of clinical chemoprevention trials, and allowing the evaluation of interventions. Conventional breast cancer risk model includes the cumulative estrogen exposure data such as age, age at menarche and menopause, age at first liv…		2017	Ramalhinho, A. C.; Breitenfeld, L.	Breast cancer risk assessment models: Where we stand and where we are going	I	BREAST
English	Embase	Background: Previous epidemiological studies have inconsistently shown a modestly increased breast cancer risk associated with hormone replacement therapy (HRT). Limited information is available about different formulations - particularly concerning different progestins. Methods: A case-control study was performed within Germany in collaboration with regional cancer registries and tumor centers. …	10.1186/1472-6874-6-13	2006	Dinger, J. C.; Heinemann, L. A. J.; Möhner, S.; Thai, D. M.; Assmann, A.	Breast cancer risk associated with different HRT formulations: A register-based case-control study	I	BREAST
English	Embase Medline	In the United Kingdom, women at moderate and high risk of breast cancer between the ages of 40 and 49 years are eligible for annual mammographic screening and preventive therapy with tamoxifen. Here, we estimate the numbers of women in a population eligible for this service and the proportion of breast cancers detected in this group compared with the whole population. Women <50 attending for mamm…	10.1158/1940-6207.CAPR-14-0037	2014	Evans, D. G.; Brentnall, A. R.; Harvie, M.; Dawe, S.; Sergeant, J. C.; Stavrinos, P.; Astley, S.; Wilson, M.; Ainsworth, J.; Cuzick, J.; Buchan, I.; Donnelly, L. S.; Howell, A.	Breast cancer risk in young women in the national breast screening programme: Implications for applying NICE guidelines for additional screening and chemoprevention	I	BREAST
English	Embase	Background: From 1980 to 2010, new breast cancer cases increased by more than 50% worldwide. Disease burden increased even more rapidly in low-and middle-income countries (LMICs), where over half of breast cancer cases now occur. In Vietnam, approximately 15229 new cases of breast cancer were diagnosed with 6103 resulted deaths in 2018. Breast cancer can be detected early by screening? however, i…	10.1158/1538-7445.1618	2019	Dang, V. T.; Van Dao, T.; Van Tran, T.; Tran, H. T.	Breast cancer screening in low and lower-middle income country: A program in Vietnam	I	BREAST
English	Scopus			1998	Cianfrocca, M.; Gradishar, W. J.	Breast cancer survivors: Guidelines for follow-up care	I	BREAST
eng		In recent decades, the use of adjuvant systemic therapies for early breast cancer has increased extensively and has most likely contributed to the decline in breast cancer mortality observed in the U.S. and in some European countries. The last few years have witnessed accelerated progress in the treatment of early breast cancer, with the introduction of taxanes and aromatase inhibitors and, most …	10.1634/theoncologist.11-2-111	2006	Colozza, M.; de Azambuja, E.; Cardoso, F.; Bernard, C.; Piccart, M. J.	Breast cancer: achievements in adjuvant systemic therapies in the pre-genomic era	I	BREAST
English	Embase	Breast cancer, like many common diseases, has a substantial component of heritable risk. Very high risk genes are rare and the most common, highly penetrant, dominantly inherited breast cancer predisposition genes are BRCA1 and BRCA2. Not only do these genes confer a high lifetime risk of developing breast cancer but also a substantial increase in the risk of developing ovarian cancer. These gene…	10.1258/mi.2008.008037	2008	Eccles, D.	Breast cancer: Genetics	I	BREAST
English		The use of exogenous sex-steroids for hormonal contraception is important to the way of life of many modern women. The widespread use of hormonal contraceptives represents a unique opportunity to have a substantial positive impact on women's health. The observation that users of oral combination type contraceptives have a reduced risk of ovarian cancer should encourage the extension of contracept…	10.1007/BF00666430	1993	Spicer, D. V.; Pike, M. C.	BREAST-CANCER PREVENTION THROUGH MODULATION OF ENDOGENOUS HORMONES	I	BREAST
English	Embase Medline		10.1111/j.1524-4741.2009.00787.x	2009	Morris, G. J.	Breastfeeding, parity, and reduction of breast cancer risk	I	BREAST
English	Embase	Introduction: Infiltrating lobular carcinomas are the second most common type of invasive breast cancer after invasive ductal carcinoma. Lobular carcinomas metastasize in unpredictable invasion patterns and can present atypically, making early detection and successful management a challenging problem for clinicians. Despite the high incidence of invasive lobular breast carcinoma, few cases of met…	10.14309/01.ajg.0000780860.94187.05	2021	Gharaibeh, E. Z.; Finnie, J. W.	Call the gastroenterologist, it's breast cancer	I	BREAST
English		Our study aims to assess mortality from causes other than breast cancer among women with breast cancer with focus on indications of joint aetiology. Data on female breast cancer patients were obtained from the Finnish Cancer Registry and their underlying causes of death in 54 categories from the Statistics Finland. Standardised mortality ratios (SMR) and their 95% confidence intervals (CIs) were …	10.1002/ijc.33607	2021	Katuwal, S.; Jousilahti, P.; Pukkala, E.	Causes of death among women with breast cancer: A follow-up study of 50 481 women with breast cancer in Finland	I	BREAST
eng		Increasing our knowledge regarding the control of cellular homeostasis in the normal human breast is important in understanding how breast tumours arise and whether compounds used for hormone replacement therapy are able to promote tumour formation In our studies on tissue from pre-menopausal, non-pregnant, non-lactating women, oestradiol is the main ovarian steroid mitogen for the breast epithel…	10.1016/j.maturitas.2004.02.010	2004	Anderson, E.	Cellular homeostasis and the breast	I	BREAST
English		Progesterone is an ovarian steroid hormone that is essential for normal breast development during puberty and in preparation for lactation. The actions of progesterone are primarily mediated by its high affinity receptors, including the classical progesterone receptor (PR) -A and -B isoforms, located in diverse tissues such as the brain where progesterone controls reproductive behavior, and the b…	10.1016/j.steroids.2007.12.023	2008	Lange, C. A.	Challenges to defining a role for progesterone in breast cancer	I	BREAST
English		Adjuvant chemotherapy has been associated with loss of bone mineral density (BMD) either as a direct effect or due to glucocorticoids used as supportive care medication. A prospective cohort study was conducted to evaluate changes in BMD from baseline to right after completion of chemotherapy, i.e., 4 months. Dual-imaging X-ray absorptiometry (DXA) was performed at baseline and after completing a…	10.1007/s00520-016-3250-y	2016	Christensen, C. O.; Cronin-Fenton, D.; Froslev, T.; Hermann, A. P.; Ewertz, M.	Change in bone mineral density during adjuvant chemotherapy for early-stage breast cancer	I	BREAST
English		Background: It has been known for some time that oral contraceptives substantially reduce the risk of endometrial and ovarian cancer, but they do not reduce the risk of breast cancer. A hormonal contraceptive regimen has been developed which uses a gonadotropin-releasing hormone agonist (GnRHA) to suppress ovarian function, and this regimen includes the administration of very low doses of both es…	10.1093/jnci/86.6.431	1994	Spicer, D. V.; Ursin, G.; Parisky, Y. R.; Pearce, J. G.; Shoupe, D.; Pike, A.; Pike, M. C.	CHANGES IN MAMMOGRAPHIC DENSITIES INDUCED BY A HORMONAL CONTRACEPTIVE DESIGNED TO REDUCE BREAST-CANCER RISK	I	BREAST
English		Purpose: In the majority of premenopausal breast cancer patients, an adjuvant chemotherapy-induced early menopause occurs, which is known to be a strong predictor of osteoporosis. We present data on the effect of adjuvant cyclophosphamide, methotrexate, and fluorouracil (CMF) therapy on bone mineral density (BMD) and the efficacy of clodronate on the prevention of bone loss in 148 premenopausal b…	10.1200/JCO.1997.15.4.1341	1997	Saarto, T.; Blomqvist, C.; Valimaki, M.; Makela, P.; Sarna, S.; Elomaa, I.	Chemical castration induced by adjuvant cyclophosphamide, methotrexate, and fluorouracil chemotherapy causes rapid bone loss that is reduced by clodronate: A randomized study in premenopausal breast cancer patients	I	BREAST
German	Embase	Ovarian ablation has been used for a long period of time as an effective method in breast cancer treatment. The effectiveness of this therapy has been proven by multiple trials which by now provide long-time results. Currently available endocrine therapies either lower estrogen production or modulate estrogen receptor (ER) activity or regulate the expression of the ER. The efficacy of chemotherap…	10.1055/s-2004-813645	2004	Diesing, D.; Diedrich, K.; Kolberg, H. C.; Friedrich, M.	Chemoendocrine therapy of premenopausal breast cancer	I	BREAST
English	Embase	INTRODUCTION Randomized controlled trials have proven the efficacy of chemoprevention (CP) for breast cancer risk reduction among high-risk women; however, use of CP remains low. We sought to determine whether uptake of CP differed by risk factors and to identify reasons for refusal and termination. Methods Women seen in a high-risk clinic from 10/2014-6/2017 considered eligible for CP (CPE), def…	10.1245/s10434-018-6349-1	2018	Flanagan, M.; Zabor, E.; Stempel, M.; Mangino, D.; Morrow, M.; Pilewskie, M.	Chemoprevention uptake for breast cancer risk reduction varies by risk factors	I	BREAST
English		BACKGROUND. The issue of the subsequent pregnancy after breast carcinoma treatment is of paramount importance to young survivors and their oncologists. Matters related to having children, whether biologic or not, are analyzed. METHODS. Available evidence on the role of estrogen in the carcinogenesis and promotion of breast carcinoma is summarized. The scanty literature on pregnancy in breast carc…	10.1002/(SICI)1097-0142(19970401)79:7<1271::AID-CNCR1>3.0.CO;2-K	1997	Surbone, A.; Petrek, J. A.	Childbearing issues in breast carcinoma survivors	I	BREAST
English	Embase Medline	HER-2/neu, also known as c-erbB-2/neu, is an oncogene located in chromosome 17 which encodes HER-2/neu, a transmembrane protein belonging to the EGFR family. The external domain of this protein is released by the cell and can be studied in serum by immunoassay. HER-2/neu in serum is a specific tumor marker and only slight elevations may be found in the absence of malignancy, mainly in association…	10.1515/CCLM.2011.822	2012	Molina, R.; Escudero, J. M.; Muñoz, M.; Augé, J. M.; Filella, X.	Circulating levels of HER-2/neu oncoprotein in breast cancer	I	BREAST
English		Purpose Mutations in the BRCA1 and BRCA2 genes confer greater risk of developing breast cancer. We determined whether tumor pathologic features and clinical features differ in patients with and without BRCA mutations. Patients and Methods Tumor pathologic features and clinical characteristics were examined in 491 women with breast cancer who underwent genetic testing for BRCA mutations between 19…	10.1200/JCO.2008.16.6231	2008	Atchley, D. P.; Albarracin, C. T.; Lopez, A.; Valero, V.; Amos, C. I.; Gonzalez-Angulo, A. M.; Hortobagyi, G. N.; Arun, B. K.	Clinical and pathologic characteristics of patients with BRCA-positive and BRCA-negative breast cancer	I	BREAST
eng		Sequential use of endocrine agents is common in estrogen receptor (ER)-positive metastatic breast cancer (MBC). In premenopausal women with MBC, tamoxifen and/or a luteinizing hormone-releasing hormone (LH-RH) agonist are options for endocrine treatment. Meta-analysis showed that the combination of the two agents is superior to either monotherapy. Under ovarian ablation or function-suppression, a…	10.1007/s10147-015-0793-8	2015	Iwase, H.; Yamamoto, Y.	Clinical benefit of sequential use of endocrine therapies for metastatic breast cancer	I	BREAST
English		Tamoxifen has proven to be beneficial in the chemoprevention of breast cancer in women at increased risk For the disease. Other compounds that mediate the estrogen pathway remain to be tested for clinical efficacy. The mechanism of action, efficacy, and dose response of the estrogen modulators is determined by the hormonal milieu of the host which should be considered in the early clinical trials…		2000	Lawrence, J. A.; Malpas, P. B.; Sigman, C. C.; Kelloff, G. J.	Clinical development of estrogen modulators for breast cancer chemoprevention in premenopausal vs. postmenopausal women	I	BREAST
English		Over the past 15 years there has been substantial improvement in the understanding of hereditary breast cancer. Germline genetic testing for mutations in BRCA1, BRCA2, PTEN and TP53 allows for the identification of individuals at increased risk for breast, ovarian and other cancers. Advances in screening, prevention and treatment have led to improved clinical management which is best defined for …	10.1007/s10911-011-9200-x	2011	Clark, A. S.; Domchek, S. M.	Clinical Management of Hereditary Breast Cancer Syndromes	I	BREAST
English	Embase	Background: Mucinous breast carcinomas are rare, representing only 1-7% of all breast cancers. They are known to mimic benign lesions on mammography and ultrasonography, with consequent delay in diagnosis. We analyze the breast imaging-reporting and data system (BIRADS) scores of the imaging assessment done for mucinous breast cancers to determine the proportion initially assessed to be benign. W…		2016	Lee, Z. J.; Tan, P. H.; Wong, S. L. J.; Tan, K. M. V.; Madkumar, P.; Tan, K. T. B.; Yong, W. S.; Wong, C. Y.; Ong, K. W.	Clinical management of mucinous carcinoma of the breast with radiologically benign features	I	BREAST
English		A large number of women in the population are at risk for the development of breast cancer. Methods now exist to accurately assess risk and to provide quantitative estimates of the chance of a woman developing breast cancer in her lifetime. Histologic assessment of premalignant breast pathology aids in the evaluation of risk. The availability of primary chemoprevention clinical trials reduces the…	10.1007/BF00666431	1993	Vogel, V. G.; Yeomans, A.; Higginbotham, E.	CLINICAL MANAGEMENT OF WOMEN AT INCREASED RISK FOR BREAST-CANCER	I	BREAST
English	Embase Medline	Adjuvant systemic treatment delays relapse and prolongs survival in patients with operable breast cancer. However, the relative wealth of available agents and the heterogeneity of the target population contribute to considerable uncertainty about the optimal approach to particular patient groups. Systematic review and meta-analysis of the results of trials testing polychemotherapy have clearly es…	10.1016/S0305-7372(98)90068-8	1998	Colleoni, M.; Coates, A.; Pagani, O.; Goldhirsch, A.	Combined chemo-endocrine adjuvant therapy for patients with operable breast cancer: Still a question?	I	BREAST
German		A working group of the OEGGG/AGO presents a consensus statement on fertility, contraception and hormone replacement therapy in oncologic patients. Fertility: Alkylating agents are the most gondadotoxic. Tarnoxifen and aromatase inhibitors exert only a marginal influence on ovarian reserve. GnRH analogues do not damage germ cells. Increasing age is associated with reduced ovarian reserve and the p…	10.1055/s-0029-1240642	2009	Petru, E.; Wildt, L.; Stummvoll, W.; Singer, C.; Speiser, P.; Fischerlehner, G.; Reitsamer, R.; Kubista, E.; Marth, C.; Winter, R.; Menzel, C.; Leodolter, S.; Seifert, M.; Zervomanolakis, I.; Zeimet, A.; Reinthaller, A.; Oeggg, A. G. O.	Consensus of the Austrian Society for Gynecology and Obstetrics/Gynecologic Oncology Working Group Fertility, Contraception and Hormone Replacement Therapy in Oncologic Patients with Special Reference to Breast Cancer	I	BREAST
English	Embase	Context: Breast cancer is increasing worldwide and the survival rate has significantly increased due to earlier diagnosis and advances in adjuvant treatments. Breast cancer survivors (BCSs) experience long-term treatment-related side effects and decreased quality of life (QoL). Many BCSs experience climacteric symptoms, which result directly from therapy with tamoxifen, aromatase inhibitors, ovar…	10.1080/13697137.2016.1242242	2016	Biglia, N.; Bounous, V.; Robba, E.; Tuninetti, V.; D'Alonzo, M.; Pecchio, S.	Coping with the menopause after breast cancer: Quality of life and sexual well-being	I	BREAST
English	Embase Medline	Endocrine therapy remains a mainstay of treatment for breast carcinoma in both adjuvant and metastatic settings. The choice of endocrine therapy is guided by the presence and degree of expression of estrogen receptor (ER) and progesterone receptor (PgR) as well as by clinical parameters. Adjuvant tamoxifen (TAM) given for 5 years is accepted standard therapy for postmenopausal ER and/or PgR posit…	10.1002/1097-0142(20000615)88:12+<3065::aid-cncr25>3.0.co;2-p	2000	Pritchard, K. I.	Current and future directions in medical therapy for breast carcinoma: Endocrine treatment	I	BREAST
English	Embase Medline	The potential for reducing the risk of breast cancer through selective estrogen receptor modulators, aromatase inhibitors, and surgery has generated interest in the use of quantitative models of risk assessment. With the addition of ductal lavage cytology to traditional epidemiologic risk factors, a discovery of cellular atypia can result in refinement of assigned risk values, while simultaneousl…	10.1016/j.amjsurg.2003.12.025	2004	Hollingsworth, A. B.; Singletary, S. E.; Morrow, M.; Francescatti, D. S.; O'Shaughnessy, J. A.; Hartman, A. R.; Haddad, B.; Schnabel, F. R.; Vogel, V. G.	Current comprehensive assessment and management of women at increased risk for breast cancer	I	BREAST
English	Scopus			1995	Sands, R.; Boshoff, C.; Jones, A.; Studd, J.	Current opinion: Hormone replacement therapy after a diagnosis of breast cancer	I	BREAST
English	Embase	The aromatase enzyme is a cytochrome P-450 complex, widely expressed in different tissues, such as brain, breast, ovary, testes, endometrium skin, bone and fat. In premenopausal women, the ovaries are the main sources of estrogen synthesis, while after menopause aromatase mediates locally the conversion of androstenedione to estrone and testosterone to estradiol at extragonadal sites. In healthy …		2015	Suba, Z.	Defective estrogen signaling is the highest risk for breast cancer	I	BREAST
English	Embase	Early diagnosis as the initial step of medical practice. This has given rise to evidence based computerized diagnostic tools, intended to aid the physician in making primary medical decisions and hence an early diagnosis which helps reduce the treatment time or may save lives. The complicated clinical decision making which is usually accompanied with the degree of ambiguity and uncertainty. Since…		2020	Senturk, N.; Tuncel, G.; Koseoglu, S.; Dogan, B.; Sag, S. O.; Mocan, G.; Temel, S. G.; Dundar, M.; Ergoren, M. C.	Developing evidence based computerized diagnostic tools for breast cancer early prediction	I	BREAST
English		Breast cancer is the second highest cause of cancer mortality (19%) estimated for U.S. women in 1993 and accounts for the highest proportion of new cancer cases (32%) in this population. The rate of documented cases increased during the early 1970s and again in 1980-87, probably due to early mammographic detection. Increased knowledge of personal risk may also have been a consideration; however, …		1993	Kelloff, G. J.; Boone, C. W.; Steele, V. E.; Crowell, J. A.; Lubet, R.; Doody, L. A.; Greenwald, P.	DEVELOPMENT OF BREAST-CANCER CHEMOPREVENTIVE DRUGS	I	BREAST
English	Embase	Although the idea that the breast could be influenced by hormones from the ovaries was older, the first clinical experiment of oophorectomy resulting in regression of breast cancer in women was published in 1896. Since that time ovarian suppression has become a standard method of treatment for reducing estrogen concentrations in premenopausal women and aromatase inhibitors for postmenopausal wome…	10.1055/s-2007-965289	2007	Howell, A.	Development of endocrine therapy of breast cancer 1896-2006	I	BREAST
English	Embase	BACKGROUND: Limited data from the in vitro fertilisation setting suggest that germline BRCA1 mutations are associated with occult primary ovarian insufficiency. We examined whether carriers of a BRCA1 or BRCA2 mutation have earlier natural menopause than their non-carrier relatives. PATIENTS AND METHODS: Eligible subjects were female mutation carriers and tested non-carriers from families segrega…	10.1158/0008-5472.SABCS12-P4-13-10	2012	Collins, I. M.; Milne, R. L.; McLachlan, S. A.; Friedlander, M.; Birch, K. E.; Weideman, P. C.; Hopper, J. L.; Phillips, K. A.	Do BRCA1 and BRCA2 mutation carriers have an earlier natural menopause than their non-carrier relatives: A study from the Kathleen Cuningham Foundation Consortium For Research Into Familial Breast Cancer (kConFab)	I	BREAST
English		The purpose of this study was to determine the effect of adjuvant chemotherapy on serum lipids and lipoproteins in premenopausal nonmetastatic breast cancer patients. Fifty-nine premenopausal breast cancer patients were treated with adjuvant chemotherapy comprising cyclophosphamide, methotrexate, and 5-fluorouracil. Levels of serum FSH, LH, and estradiol; fasting plasma levels of total cholestero…	10.1210/jc.81.12.4453	1996	Saarto, T.; Blomqvist, C.; Ehnholm, C.; Taskinen, M. R.; Elomaa, I.	Effects of chemotherapy-induced castration on serum lipids and apoproteins in premenopausal women with node-positive breast cancer	I	BREAST
English		Background: Human breast tissue undergoes phases of proliferation, differentiation and regression regulated by changes of the levels of circulating sex hormones during the menstrual cycle or aging. Ovarian hormones also likely play a key role in the etiology and biology of breast cancer. Reports concerning the proliferative effects of steroid hormones on the normal epithelium of human breast have…	10.1186/1471-2407-6-246	2006	Eigeliene, N.; Harkonen, P.; Erkkola, R.	Effects of estradiol and medroxyprogesterone acetate on morphology, proliferation and apoptosis of human breast tissue in organ cultures	I	BREAST
eng		The potential for an increased risk of breast cancer linked to the use of synthetic progestins combined with oral estrogens is one of the main putative reasons for discouraging postmenopausal women from using any type of hormone replacement therapy (HRT) for more than a few years. Because no definitive proof exists, the available epidemiological results can be interpreted according to what seems …	10.1080/713605271	2002	de Lignières, B.	Effects of progestogens on the postmenopausal breast	I	BREAST
German	Embase			2003	Neye, H.	Elevated breast cancer incidence rate due to hormone replacement therapy	I	BREAST
English	Embase	Triple negative tumors represent 15% of breast cancer and are characterized by the lack of estrogen receptors, progesterone receptor, and HER2 amplification or overexpression. Approximately 25% of patients diagnosed with triple negative breast cancer carry a germline BRCA1 or BRCA2 mutation. They have an aggressive biology, and chemotherapy has been the mainstay of treatment for a long time. Desp…	10.3389/fonc.2021.769280	2021	Barchiesi, G.; Roberto, M.; Verrico, M.; Vici, P.; Tomao, S.; Tomao, F.	Emerging Role of PARP Inhibitors in Metastatic Triple Negative Breast Cancer. Current Scenario and Future Perspectives	I	BREAST
English	Embase Medline	The demonstrated efficacy of pharmacologic anti-estrogen therapy in treating hormone receptor-positive breast cancer has changed the landscape of treatment for the majority of women with metastatic disease, providing them with a well-tolerated therapeutic alternative to surgical oophorectomy and chemotherapy. A multitude of clinical trials have evaluated the various endocrine agents alone or in c…		2014	Shah, P. D.; Dickler, M. N.	Endocrine therapy for advanced breast cancer	I	BREAST
English	Embase	Treatment options for hormone-dependent advanced breast cancer (BC) have evolved from surgical oophorectomy, first proposed over a century ago. The discovery of steroid hormones, steroid hormone receptors and the concept that inhibition of steroid biosynthesis or hormone receptor blockade prevents tumor growth, have been introduced and tested clinically. Today, the aromatase inhibitors are the cu…	10.2174/157339410790596498	2010	Guerrero-Zotano, A.; Muggia, F.	Endocrine therapy for advanced breast cancer: Beyond tamoxifen and aromatase inhibitors	I	BREAST
English	Embase	An understanding of the mechanism of action, pharmacology and clinical indications for various classes of endocrine agent is critical for the management of breast cancer. Three major classes of therapeutic intervention are classically considered: agents that directly target estrogen receptor through molecules that bind ER and alter ER function; estrogen deprivation through aromatase inhibition or…	10.1016/j.uct.2006.08.005	2006	Heldermon, C.; Ellis, M.	Endocrine therapy for breast cancer	I	BREAST
English	Embase Medline	Breast cancer remains one of the first leading causes of death in women, and currently endocrine treatment is of major therapeutic value in patients with estrogen-receptor positive tumors. Selective estrogen-receptor modulators (SERMs), such as tamoxifen and raloxifene, aromatase inhibitors, and GnRH agonists are the drugs of choice. Tamoxifen, a partial nonsteroidal estrogen agonist, is a type I…	10.2174/092986711794480177	2011	Lumachi, F.; Luisetto, G.; Basso, S. M. M.; Basso, U.; Brunello, A.; Camozzi, V.	Endocrine therapy of breast cancer	I	BREAST
English		Because of large intra-individual variation in hormone levels, few studies have investigated the relation of serum sex hormones to breast cancer (BC) in premenopausal women. We prospectively studied this relation, adjusting for timing of blood sampling within menstrual cycle. Premenopausal women (5,963), recruited to the Hormones and Diet in the Etiology of Breast Tumors (ORDET) cohort study, pro…	10.1002/ijc.20403	2004	Micheli, A.; Muti, P.; Secreto, G.; Krogh, V.; Meneghini, E.; Venturelli, E.; Sieri, S.; Pala, V.; Berrino, F.	Endogenous sex hormones and subsequent breast cancer in premenopausal women	I	BREAST
English	Embase Medline	Background. The epidemiology of breast cancer was reviewed in the context of hormonal, hereditary, histologic, and dietary risk factors. Methods. Literature review. Results. Late age at menarche and early age at first birth decrease the risk of breast cancer as does an early age at menopause. These risk factors relate to the lifetime exposure of the breast tissue to ovarian hormones. Although an …		1993	Colditz, G. A.	Epidemiology of breast cancer: Findings from the nurses' health study	I	BREAST
English		Ovarian and other hormones are major determinants of breast cancer risk. Particularly important is the accumulative exposure of the breast to circulating levels of the ovarian hormones estradiol and progesterone. A number of breast cancer risk factors can be understood in light of how they affect women's hormone profiles. Age is a marker for the onset and cessation of ovarian activity. Racial dif…	10.1023/A:1015714305420	2002	Bernstein, L.	Epidemiology of endocrine-related risk factors for breast cancer	I	BREAST
eng		Studies of the etiology, early detection, and prevention of breast cancer reported in the past year are reviewed in this paper. Studies of the etiology of breast cancer include reports on genetic and environmental factors. A major advance in the study of inherited forms of breast and ovarian cancer occurred with the identification of the BRCA1 gene. A second breast cancer susceptibility gene, the…	10.1097/00001622-199511000-00002	1995	Helzlsouer, K. J.	Epidemiology, prevention, and early detection of breast cancer	I	BREAST
English		Germline mutations in BRCA1 and BRCA2 genes confer high risk of developing breast and ovarian cancer. Among individuals and families there is a strong cancer risk variation both for age of onset and for sites involved. The interaction among genetic and non genetic factors can explain differences in penetrance. There are several potential causes of variation. Among genetic causes the type and posi…		2010	Pensabene, M.; Condello, C.; De Placido, S.; Contegiacomo, A.; Pepe, S.	Epigenetic Factors in Hereditary Breast Cancer	I	BREAST
English	Embase	Breast cancer development is accomplished by unbalanced regulation of several signaling pathways. Studies indentifying potential targets for mammary cancer treatment and prevention are vital. Copenhagen strain of rat is a well known animal model which is resistant to carcinogen-induced mammary carcinogenesis. In our laboratory, we were able to induce a very high incidence of mammary cancers in th…	10.1158/1538-7445.AM2011-1317	2011	Arumugam, A.; Boopalan, T.; Delgado, A.; Agullo, P. A.; Parada, J.; Lakshmanaswamy, R.	Estradiol and progesterone promotes breast tumor growth through induction of AKT/mTOR pathway and inhibition of apoptosis	I	BREAST
English	Embase Medline		10.1080/15384101.2015.1056617	2015	Bullock, M. D.; Silva, A. M.; Calin, G. A.	Estrogen and breast cancer: Can less mean more?	I	BREAST
English		As estrogens play an important role in maintaining physiological function in various organs, the estrogen decrease after menopause is thought to cause various diseases frequently observed in postmenopausal or elderly women. With the aging of society and a decrease in infectious or vascular diseases, neoplasms have now become the most frequent cause of death in Japan. Cancers of the colorectum, br…	10.1111/pin.12326	2015	Honma, N.; Hosoi, T.; Arai, T.; Takubo, K.	Estrogen and cancers of the colorectum, breast, and lung in postmenopausal women	I	BREAST
eng		Vasomotor symptoms associated with menopause or cancer therapies represent an increasingly common problem for breast cancer survivors given the increasing use of ovarian suppression in premenopausal women and aromatase inhibitors in postmenopausal women. Although estrogen and/or progestin effectively reduce vasomotor symptoms, a recent Women's Health Initiative (WHI) randomized trial identified a…	10.1053/j.seminoncol.2003.08.021	2003	Chlebowski, R. T.; Kim, J. A.; Col, N. F.	Estrogen deficiency symptom management in breast cancer survivors in the changing context of menopausal hormone therapy	I	BREAST
English	Scopus			2013	Suba, Z.	Estrogen prevention for breast cancer	I	BREAST
eng		The KRAS-variant is a biologically functional, microRNA binding site variant, which predicts increased cancer risk especially for women. Because external exposures, such as chemotherapy, differentially impact the effect of this mutation, we evaluated the association of estrogen exposures, breast cancer (BC) risk and tumor biology in women with the KRAS-variant. Women with BC (n = 1712), the subse…	10.1080/15384101.2015.1041694	2015	McVeigh, T. P.; Jung, S. Y.; Kerin, M. J.; Salzman, D. W.; Nallur, S.; Nemec, A. A.; Dookwah, M.; Sadofsky, J.; Paranjape, T.; Kelly, O.; Chan, E.; Miller, N.; Sweeney, K. J.; Zelterman, D.; Sweasy, J.; Pilarski, R.; Telesca, D.; Slack, F. J.; Weidhaas, J. B.	Estrogen withdrawal, increased breast cancer risk and the KRAS-variant	I	BREAST
eng		Approximately 25% of breast cancers occur in premenopausal women. In addition to local therapy, surgery or surgery plus irradiation, systemic chemotherapy administration has become the standard of care for all node-positive and many node-negative patients. Systemic adjuvant chemotherapy can result in ovarian dysfunction or failure. This renders many women prematurely estrogen deficient. The conse…		1994	Theriault, R. L.; Sellin, R. V.	Estrogen-replacement therapy in younger women with breast cancer	I	BREAST
eng		Triple-negative breast cancers (TNBC) occur more frequently in younger women and do not express estrogen receptor (ER) nor progesterone receptor (PR), and are therefore often considered hormone-insensitive. Treatment of premenopausal TNBC patients almost always includes chemotherapy, which may lead to premature ovarian insufficiency (POI) and can severely impact quality of life. Hormone replaceme…	10.3390/cancers13112506	2021	van Barele, M.; Heemskerk-Gerritsen, B. A. M.; Louwers, Y. V.; Vastbinder, M. B.; Martens, J. W. M.; Hooning, M. J.; Jager, A.	Estrogens and Progestogens in Triple Negative Breast Cancer: Do They Harm?	I	BREAST
English	Embase	Background: Estrogens influence the pathology and development of hormone-sensitive cancers such as breast, ovarian and endometrial cancers. Tissue factor pathway inhibitor (TFPI) is a Kunitz-type serine protease inhibitor of the extrinsic coagulation pathway and has recently been associated with breast cancer cell development. Moreover, low levels of TFPI have been detected in the plasma of healt…		2013	Ali, H. O.; Stavik, B.; Dørum, E.; Iversen, N.; Sandset, P. M.; Skretting, G.	Estrogens downregulate TFPI expression in breast cancer cells	I	BREAST
French		There is emerging evidence from clinical and experimental data that familial breast cancers, including BRCA1 and BRCA2 related forms could be in fact estrogen-sensitive. Interactions between BRCA1 gene expression and estrogens have been reported. On one hand, BRCA1 expression could be induced by estradiol in experimental models. On the other hand. recent studies indicate that BRCA1 interacts with…		2004	Pujol, P.; This, P.; Noruzinia, M.; Stoppa-Lyonnet, D.; Maudelonde, T.	Estrogens, anti-estrogens and familiar breast cancer	I	BREAST
eng		Epidemiologic studies suggest that ovarian hormones contribute to the development of breast cancer at all stages. Early menopause and premenopausal obesity reduces the risk while postmenopausal obesity and menopausal estrogen replacement therapy increases the risk. Combined oral contraceptives and Depo-Provera do not reduce the risk. It appears that estrogens and progestogens act through and with…	10.1093/oxfordjournals.epirev.a036102	1993	Pike, M. C.; Spicer, D. V.; Dahmoush, L.; Press, M. F.	Estrogens, progestogens, normal breast cell proliferation, and breast cancer risk	I	BREAST
English	Embase	Background: Bone loss has been consistently reported among long-term older breast cancer (BC) survivors. However, it remains unclear how early and to what degree BC survivors experience bone loss compared to their cancer-free peers and to what extent this can be attributed to age and premature menopause. Methods: We studied 796 women (210 BC survivors, 586 cancer-free) with familial risk of breas…	10.1158/1538-7445.AM2017-3271	2017	Ramin, C. A.; May, B. J.; Roden, R. B.; Petry, D.; Armstrong, D. K.; Visvanathan, K.	Evaluation of bone health in breast cancer survivors compared to cancer-free women: A prospective study within a young familial risk cohort	I	BREAST
English	Embase	Background: Breast cancer (BC) represents the second cause of death from cancer in Venezuelan women, therefore, it is important to study the known risk factors for developing BC in Venezuelan patients. Also, little is known about the importance of these risk factors in patients with benign breast diseases (BBD). Due to this we carried out a prospective case-control study of known risk factors for…		2009	Hernandez, D. E.; Hernz, A. E.; Garcia, G. C.	Evaluation of known risk factors for breast cancer in Venezuelan patients with breast cancer, benign breast diseases, and without breast pathology	I	BREAST
English	Embase	Background: Among the endogenous sex steroid hormones, estrogens have been implicated in breast carcinogenesis. However, there have been reports of positive association between serum testosterone levels and premenopausal and postmenopausal breast cancer. The hyperandrogenism is usually of an ovarian origin but dehydroepiandrosterone (DHEA) and its sulfate (DHEAS) are major androgens of adrenal or…	10.1016/S0959-8049(11)71516-7	2011	Gupta, S. K.; Raina, P. K.; Singh, S. K.; Krishna, A.	Evaluation of serum testosterone and dehydroepiandrosterone (DHEA) in Indian women with breast cancer	I	BREAST
eng		The use of exogenous estrogen and progesterone/progestin medications spans the reproductive and postreproductive lives of millions of women providing control over pregnancy timing, management of premenopausal and postmenopausal symptoms, and prevention of disease, including endometrial and ovarian cancer. These same hormones can also increase the risk of breast cancer in some settings and their u…	10.1097/grf.0000000000000718	2022	Pearlman, M. D.	Exogenous Hormones and Breast Cancer Risk: Contraception, Menopausal Hormone Therapy, and Breast Cancer Survivors	I	BREAST
Chinese	Scopus		10.19401/j.cnki.1007-3639.2022.02.010	2022	Chinese Anti-Cancer, Association; Committee of Breast Cancer, Society	Expert consensus on clinical applications of ovarian function suppression for Chinese women with early breast cancer 2021 CACA-CBCS	I	BREAST
eng		BACKGROUND: Infiltrating ductal carcinoma and infiltrating lobular carcinoma account for more than 90% of all invrasive breast cancer histological types. The rate of lLC is reported to be increasing steadily in the United States and Europe. OBJECTIVES: To describe the trend in the incidence of ILC in a large cohort of patients who underwent surgery in a single institution over an 18 year period. …		2010	Chikman, B.; Lavy, R.; Davidson, T.; Wassermann, I.; Sandbank, J.; Siegelmann-Danieli, N.; Halevy, A.	Factors affecting rise in the incidence of infiltrating lobular carcinoma of the breast	I	BREAST
English		Background The MRISC study is a screening study, in which women with an increased risk of hereditary breast cancer are screened by a yearly mammography and MRI, and half-yearly clinical breast examination. The sensitivity found in this study was 40% for mammography and 71% for MRI and the specificity was 95 and 90%, respectively. In the current subsequent study we investigated whether these resul…	10.1007/s10549-006-9230-z	2006	Kriege, M.; Brekelmans, C. T. M.; Obdeijn, I. M.; Boetes, C.; Zonderland, H. M.; Muller, S. H.; Kok, T.; Manoliu, R. A.; Besnard, A. P. E.; Tilanus-Linthorst, M. M. A.; Seynaeve, C.; Bartels, C. C. M.; Kaas, R.; Meijer, S.; Oosterwijk, J. C.; Hoogerbrugge, N.; Tollenaar, Raem; Rutgers, E. J. T.; de Koning, H. J.; Klijn, J. G. M.	Factors affecting sensitivity and specificity of screening mammography and MRI in women with an inherited risk for breast cancer	I	BREAST
English	Embase		10.1159/000090908	2006	Schmutzler, R. K.	Familial breast cancer - What are the choices, what are the questions?	I	BREAST
English	Embase	Demand for clinical services for breast cancer families has grown enormously in recent years. Much attention has focused on high penetrance "breast cancer gene" mutations but these are rare and, overall, a more substantial contribution to the genetic component in breast cancer etiology comes, almost certainly, from common low penetrance mutations or polymorphisms in genes that have yet to be iden…		2000	Steel, C. M.; Morrison, P. J.; Møller, P.; Evans, D. G.; Haites, N. E.; Vasen, H.; Hodgson, S.; Eccles, D. M.; Stoppa-Lyonnet, D.; Chang-Claude, J.; Bevilacqua, G.	Familial breast cancer: Some social, economic and ethical issues	I	BREAST
English	Embase Medline	There is widespread recognition among both patients and caregivers that breast cancer patients often experience debilitating deficiencies in their ability to achieve thermal comfort, feeling excessively hot or cold under circumstances when others are comfortable. However, this symptom receives little clinical or scientific attention beyond identification and testing of drugs that minimise menopau…	10.3109/02656736.2010.507235	2010	Kokolus, K. M.; Hong, C. C.; Repasky, E. A.	Feeling too hot or cold after breast cancer: Is it just a nuisance or a potentially important prognostic factor?	I	BREAST
English	Embase Medline	Purpose of investigation: Female infertility is a widespread problem in Western countries. During past years, an association between ovarian stimulation in unfertile women and breast cancer risk has been hypothesized. Objective: Purpose of the present investigation was to comment the most updated studies about an eventual relationship between fertility drugs and breast cancer risk. Materials and …	10.12892/ejgo2562.2015	2015	Lo Russo, G.; Tomao, F.; Spinelli, G. P.; Prate, A. A.; Stati, V.; Benedctti Panici, P.; Papa, A.; Tomao, S.	Fertility drugs and breast cancer risk	I	BREAST
English	Embase	Background: Treatment-related infertility is an important cause of distress in young women with breast cancer (YWBC) that is preventable by fertility preservation (FP) prior to initiating therapy. This study assesses FP service use by YWBC in Quebec (Canada). Methods: Administrative claims for women ≤ 40 diagnosed between 01-04-2012 and 31-03-2018 were identified using Quebec's universal health s…	10.1200/JCO.2020.39.28_suppl.90	2021	Nguyen, D.; Jamjoum, G.; Meguerditchian, A. N.	Fertility preservation in young breast cancer patients: A population-based study	I	BREAST
English	Embase Medline	The majority (80%) of breast cancers are diagnosed In women over the age of 50; only 5% will be In their 20s and 30s. These women have specific needs that include genetic counselling, psychological support, advice with regard to fertility and pregnancy issues and information on coping with treatment-related morbidity. The primary purpose of follow-up is often regarded as the early detection of re…	10.1016/S0960-9776(07)70022-X	2006	Roche, N.	Follow-up after treatment for breast cancer in young women	I	BREAST
English	Embase Medline	The tumor suppressor gene BRCA1 was positionally cloned in 1994. During the last 12 years, several lines of evidence have implicated BRCA1 in the maintenance of genome integrity, regulation of transcriptionn, and chromatin remodeling, suggesting that it has multiple biological roles. Germline mutations in BRCA1 confer a 56%-80% lifetime risk for breast cancer and a 15%-60% lifetime risk for ovari…	10.1615/CritRevEukarGeneExpr.v16.i3.30	2006	Dapic, V.; Monteiro, A. N. A.	Functional implications of BRCA1 for early detection, prevention, and treatment of breast cancer	I	BREAST
eng		The cyclic production of estrogen and progesterone by the premenopausal ovary accounts for the steep rise in breast cancer risk in premenopausal women. These hormones are breast cell mitogens. By reducing exposure to these ovarian hormones, agonists of luteinizing hormone-releasing hormone (LHRH) given to suppress ovarian function may prove useful in cancer prevention. To prevent deleterious effe…	10.1186/bcr67	2000	Spicer, D. V.; Pike, M. C.	Future possibilities in the prevention of breast cancer: luteinizing hormone-releasing hormone agonists	I	BREAST
English		Simple Summary Breast cancer is the most common cancer in females worldwide. To date, many gene-environment interaction (GxE) studies have been conducted to better understand how genetic factors combine with environmental factors to influence risk. However, previous studies have not found or found only a few interactions by using SNPs which were discovered from genome-wide association studies and…	10.3390/cancers13102370	2021	Park, J.; Choi, J. Y.; Choi, J.; Chung, S.; Song, N.; Park, S. K.; Han, W.; Noh, D. Y.; Ahn, S. H.; Lee, J. W.; Kim, M. K.; Jee, S. H.; Wen, W. Q.; Bolla, M. K.; Wang, Q.; Dennis, J.; Michailidou, K.; Shah, M. T.; Conroy, D. M.; Harrington, P. A.; Mayes, R.; Czene, K.; Hall, P.; Teras, L. R.; Patel, A. V.; Couch, F. J.; Olson, J. E.; Sawyer, E. J.; Roylance, R.; Bojesen, S. E.; Flyger, H.; Lambre…	Gene-Environment Interactions Relevant to Estrogen and Risk of Breast Cancer: Can Gene-Environment Interactions Be Detected Only among Candidate SNPs from Genome-Wide Association Studies?	I	BREAST
Turkish	Scopus			2005	Irdesel, J.	General approach to osteoporosis in postmenopausal breast cancer	I	BREAST
English	Scopus			2008	Grushko, T. A.; Olopade, O. I.	Genetic markers in breast tumors with hereditary predisposition	I	BREAST
English		Women using menopausal hormone therapy (MHT) are at increased risk of developing breast cancer (BC). To detect genetic modifiers of the association between current use of MHT and BC risk, we conducted a meta-analysis of four genome-wide case-only studies followed by replication in 11 case-control studies. We used a case-only design to assess interactions between single-nucleotide polymorphisms (S…	10.1530/ERC-13-0349	2013	Rudolph, A.; Hein, R.; Lindstrom, S.; Beckmann, L.; Behrens, S.; Liu, J.; Aschard, H.; Bolla, M. K.; Wang, J.; Truong, T.; Cordina-Duverger, E.; Menegaux, F.; Bruning, T.; Harth, V.; Severi, G.; Baglietto, L.; Southey, M.; Chanock, S. J.; Lissowska, J.; Figueroa, J. D.; Eriksson, M.; Humpreys, K.; Darabi, H.; Olson, J. E.; Stevens, K. N.; Vachon, C. M.; Knight, J. A.; Glendon, G.; Mulligan, A. M.…	Genetic modifiers of menopausal hormone replacement therapy and breast cancer risk: a genome-wide interaction study	I	BREAST
English		Background: It has become increasingly common to consider BRCA mutation status when determining optimal cancer risk management and treatment options in order to improve patient outcomes. Knowledge about the risk for hereditary cancer at or as close as possible to the time of diagnosis allows patients access to the most risk reduction options available. Methods: This paper illustrates the role of …	10.1177/107327481201900402	2012	Pal, T.; Vadaparampil, S. T.	Genetic Risk Assessments in Individuals at High Risk for Inherited Breast Cancer in the Breast Oncology Care Setting	I	BREAST
English	Embase Medline	Today, breast cancer is the most commonly occurring cancer among women. It accounts for 22% of all female cancers and the estimated annual incidence of breast cancer worldwide is about one million cases. Many risk factors have been identified but a positive family history remains among the most important ones established for breast cancer, with first-degree relatives of patients having an approxi…	10.1016/j.critrevonc.2006.12.004	2007	Oldenburg, R. A.; Meijers-Heijboer, H.; Cornelisse, C. J.; Devilee, P.	Genetic susceptibility for breast cancer: How many more genes to be found?	I	BREAST
English	Embase	Breast cancer screening modalities and guidelines continue to evolve and are increasingly based on risk factors, including genetic risk and a personal or family history of cancer. Here, we review genetic testing of high-penetrance hereditary breast and ovarian cancer genes, including BRCA1 and BRCA2, for the purpose of identifying high-risk individuals who would benefit from earlier screening and…	10.3390/jpm9010015	2019	Willoughby, A.; Andreassen, P. R.; Toland, A. E.	Genetic testing to guide risk-stratified screens for breast cancer	I	BREAST
English	Embase	Anti-Mullerian hormone (AMH) regulates ovarian folliculogenesis by signaling via its receptors, and elevat­ed serum AMH levels are associated with an increased risk of breast cancer. No previous studies have examined the effects of genetic variants in AMH-related genes on breast cancer risk. We evaluated the associations of 62 single nucleotide polymorphisms (SNPs) in AMH and its receptor genes, …		2014	Nan, H.; Dorgan, J. F.; Rebbeck, T. R.	Genetic variants in anti-mullerian hormone and anti-mullerian hormone receptor genes and breast cancer risk in caucasians and African Americans	I	BREAST
English		Use of menopausal hormone therapy (MHT) is associated with increased risk for breast cancer. However, the relevant mechanisms and its interaction with genetic variants are not fully understood. We conducted a genome-wide interaction analysis between MHT use and genetic variants for breast cancer risk in 27,585 cases and 34,785 controls from 26 observational studies. All women were post-menopausal…	10.1038/s41598-022-10121-2	2022	Wang, X. L.; Kapoor, P. M.; Auer, P. L.; Dennis, J.; Dunning, A. M.; Wang, Q.; Lush, M.; Michailidou, K.; Bolla, M. K.; Aronson, K. J.; Murphy, R. A.; Brooks-Wilson, A.; Lee, D. G.; Guenel, P.; Truong, T.; Mulot, C.; Teras, L. R.; Patel, A. V.; Dossus, L.; Kaaks, R.; Hoppe, R.; Bruning, T.; Hamann, U.; Czene, K.; Gabrielson, M.; Hall, P.; Eriksson, M.; Jung, A.; Becher, H.; Couch, F. J.; Larson, …	Genome-wide interaction analysis of menopausal hormone therapy use and breast cancer risk among 62,370 women	I	BREAST
English	Embase	Normal breast development is dependent upon the breast tissue itself and hormones such as oestrogens, progesterone and others. Abnormal development results, in part, from an excessive and prolonged oestrogen action. Therefore, GnRH-agonists can be used in benign and malignant breast disease, since a profound and substantial decrease of ovarian oestrogens and androgens are induced and a direct cel…		1997	Schindler, A. E.	GnRH-agonists in benign and malignant breast disease	I	BREAST
English		The etiology for breast cancer remains elusive. The epidemiologic and in vitro evidence for the role played by exogenous ovarian hormones shows no consistent trend for or against causation. This review will look at three aspects of this problem. Many breast cancers are hormone independent, potentially driven by proto-oncogenes and genetic alterations. The breast has the ability to make its own en…		1994	Arpels, J. C.; Nachtigall, R. D.	GONADAL-HORMONES AND BREAST-CANCER RISK - THE ESTROGEN WINDOW HYPOTHESIS REVISITED	I	BREAST
English		In postmenopausal women, the use of aromatase inhibitors increases bone turnover and induces bone loss at sites rich in trabecular bone at an average rate of 1-3% per year leading to an increase in fracture incidence compared to that seen during tamoxifen use. The bone Loss is much more marked in young women with treatment-induced ovarian suppression followed by aromatase inhibitor therapy (avera…	10.1016/j.ctrv.2008.03.007	2008	Reid, D. M.; Doughty, J.; Eastell, R.; Heys, S. D.; Howell, A.; McCloskey, E. V.; Powles, T.; Selby, P.; Coleman, R. E.	Guidance for the management of breast cancer treatment-induced bone loss: A consensus position statement from a UK Expert Group	I	BREAST
English		Background: Women with a family history of breast cancer have several menopausal therapy options, including tamoxifen, hormone therapy (HT), alternative medications, or no treatment. This complex decision should be based on each woman's risk to develop breast cancer, menopausal symptoms, preferences, and risks for other conditions. The authors determined the effects of a personalized risk assessm…	10.1089/jwh.2006.15.843	2006	Matloff, E. T.; Moyer, A.; Shannon, K. M.; Niendorf, K. B.; Col, N. F.	Healthy women with a family history of breast cancer: Impact of a tailored genetic counseling intervention on risk perception, knowledge, and menopausal therapy decision making	I	BREAST
German		Breast cancer in women under 40 years old is associated with an elevated risk of cancer also in first degree relatives. The term hereditary breast and ovarian cancer syndrome (HBOC) is derived from the frequent occurrence of both forms of cancer in these families. Approximately 25-55% of these hereditary cancers can be explained by germline mutations of the susceptibility genes BRCA 1 and BRCA2 a…	10.1007/s00761-011-2095-8	2012	Thomssen, C.; Wand, D.	Hereditary breast cancer	I	BREAST
German	Scopus			2001	Beckmann, M. W.; Fasching, P. A.; Lux, M. P.; Klemt, D.; Schroer, B.; Bodden-Heidrich, R.; Goecke, T. O.; Niederacher, D.; Nestle-Krämling, C.	Hereditary breast cancer syndrome: Predictive genetic testing, counselling and care	I	BREAST
eng		Individuals who seek genetic testing to determine hereditary risk of breast cancer may not be aware that genetic testing is uninformative in many high-risk families or that they may be at increased risk of other cancers as well. Many mistakenly believe that current genetic testing provides definitive information about the magnitude of cancer risk to carriers. This article describes the assessment…	10.1046/j.1524-4741.1999.005001052.x	1999	Kelly, P. T.	Hereditary Breast Cancer: Risk Assessment Is the Easy Part	I	BREAST
English	Scopus		10.1002/(sici)1097-0142(19970801)80:3+<537::aid-cncr3>3.0.co;2-6	1997	Narod, S. A.	Hereditary breast carcinoma syndromes	I	BREAST
English		Objective: To determine risk factor profiles and cancer incidence rates among participants in the California Teachers Study (CTS), a study designed to document high breast cancer incidence rates of California teachers and to investigate emergent hypotheses in the etiology of breast and other cancers. Methods: The CTS is a prospective study of 133,479 California female teachers and administrators,…	10.1023/A:1019552126105	2002	Bernstein, L.; Allen, M.; Anton-Culver, H.; Deapen, D.; Horn-Ross, P. L.; Peel, D.; Pinder, R.; Reynolds, P.; Sullivan-Halley, J.; West, D.; Wright, W.; Ziogas, A.; Ross, R. K.	High breast cancer incidence rates among California teachers: results from the California Teachers Study (United States)	I	BREAST
Serbian	Embase	545 cases of breast carcinoma were analyzed according to the age of patients. Fatal breast cancer is not frequent under the age of 30. A rapid rise in the number of cases occurs in the fifth decade and is nearly maintained in the sixth. The hormonal aspect of breast carcinoma was discussed in correlation with the age of the patients, reproductive and lactational history, number of abortions, fert…		1973	Tomic, S.; Softic, D.; Vukcevic, S.	Histological and other factors in the prognosis of cancer of the breast. V. The age of the patient and the prognosis	I	BREAST
English	Embase Medline	Background: In research studies, accurate information of cancer diagnosis is crucial. In women with breast cancer (BC), we compare cancer registration (CR) in England/Wales and self-reporting with independent confirmation. Methods: In the UK Collaborative Trial of Ovarian Cancer Screening, notification of BC diagnosed between randomisation and 31 December 2009 was obtained through (1) CR (17 Octo…	10.1038/bjc.2012.155	2012	Fourkala, E. O.; Gentry-Maharaj, A.; Burnell, M.; Ryan, A.; Manchanda, R.; Dawnay, A.; Jacobs, I.; Widschwendter, M.; Menon, U.	Histological confirmation of breast cancer registration and self-reporting in England and Wales: A cohort study within the UK Collaborative Trial of Ovarian Cancer Screening	I	BREAST
English	Embase Medline	Most women use hormonal contraception for more than 30 years and for many, this may involve exposure in their older reproductive years when baseline breast cancer risk rises steeply. Overall, the risk of breast cancer diagnosis with exposure to hormonal contraception is very small and outweighed by its contraceptive benefits but despite this, there are still outstanding questions for all methods …	10.1177/2053369117715370	2017	Marsden, J.	Hormonal contraception and breast cancer, what more do we need to know?	I	BREAST
English		women, 40 to 55 years of age. The lifetime odds of developing breast cancer are apparently up to 1 in 8 women in North America and 1 in 12 in Western Europe. According to the American Cancer Society, some 200,000 women (and 1,500 men) will be diagnosed with breast cancer this year. Although the incidence of breast cancer in women has been rising since the mid-1940s, the mortality has dropped mode…	10.1097/00006254-200205000-00024	2002	Benshushan, A.; Brzezinski, A.	Hormonal manipulations and breast cancer	I	BREAST
English	Embase Medline	This article explores the history of endocrine therapy for the treatment of breast cancer, the clinical evidence behind the current standards of care, and controversies that may change these standards in the future. © 2011 Elsevier Inc.	10.1016/j.ecl.2011.05.011	2011	Adelson, K.; Germain, D.; Raptis, G.; Biran, N.	Hormonal Modulation in the Treatment of Breast Cancer	I	BREAST
English	Embase	Clinics are increasingly adopting gene-expression profiling to diagnose breast cancer subtype, and help guide treatment decisions. However, despite their availability to premenopausal women, these tests have been developed and validated predominantly in postmenopausal women. In premenopausal women, ovarian hormones estrogen and progesterone fluctuate dramatically during the menstrual cycle. The i…		2018	Bernhardt, S.; Townsend, A.; Price, T.; Ingman, W.	Hormonal modulation of breast cancer gene expression and implications for diagnosis and treatment of premenopausal women	I	BREAST
English		Breast cancer prevention can be provided by using SERMs or aromatase inhibitors depending on the ovarian status, with a global risk reduction of 50 to 60%. Prophylactic annexectomy offered to reduce ovarian risk in BRCA mutation carriers also lowers breast cancer risk by 50%. Main side effects include deep vein thrombosis for SERMs, hot flushes and joint pain (although less frequently than initia…	10.1016/j.ando.2014.04.012	2014	Thomin, A.; Friszer, S.; Fajac, A.; Darai, E.; Chabbert-Buffet, N.	Hormonal prevention of breast cancer	I	BREAST
English		Breast cancer remains a leading cause of female morbidity and mortality worldwide. Many hormonal and genetic risk factors have been identified and have led to the development of mathematical models that can be used in the clinic to give a woman an estimate of her individual risk of developing breast cancer. These models can also be used to identify women who might benefit from breast-cancer chemo…	10.1016/S1470-2045(02)00875-6	2002	Clamp, A.; Danson, S.; Clemons, M.	Hormonal risk factors for breast cancer: identification, chemoprevention, and other intervention strategies	I	BREAST
English	Embase	Breast cancer in young women (<40 years) is a rare and complex clinical and psychosocial condition, which deserves multidisciplinary and personalized approaches. In young women with hormone-receptor positive disease, 5 years of adjuvant tamoxifen, with or without ovarian suppression/ablation, is considered the standard endocrine therapy. The definitive role of adjuvant aromatase inhibitors has st…	10.3978/j.issn.2072-1439.2013.05.25	2013	Christinat, A.; Lascio, S. D.; Pagani, O.	Hormonal therapies in young breast cancer patients: When, what and for how long?	I	BREAST
English	Embase Medline	Hormonal therapy for advanced breast cancer has evolved significantly in the more than 100 years since the first publications documenting the effect of ovarian ablation on advanced breast cancer in premenopausal women. Since that time, not only have we developed the methods to measure estrogen and progesterone receptors in cancer cells, but more recently we have understood that expression of thes…	10.1016/j.hoc.2007.03.007	2007	Rugo, H. S.	Hormonal Therapy for Advanced Breast Cancer	I	BREAST
English	Embase Medline	Endocrine therapies have played an important role in the management of breast cancer for many years. Tamoxifen had been the unchallenged standard in the adjuvant setting until recently. Data from recent clinical trials have emphasized the emerging roles of aromatase inhibitors and ovarian ablation in patients with early breast cancer. This review highlights previous data that led to the recogniti…	10.1007/s11912-005-0023-z	2005	Sokolowicz, L. E.; Gradishar, W. J.	Hormonal therapy for primary breast cancer: Scientific rationale and status of clinical research	I	BREAST
English		Many of the epidemiologic risk factors for breast cancer offer clinicians little help in anticipating who is likely to be struck with the disease or how to prevent it. There are only a handful of clinically significant risk factors for breast cancer. These include being a woman, growing older, already having breast cancer in 1 breast, and having a first-degree relative (mother, sister, or daughte…		1999	Hindle, W. H.	Hormone alterations in breast cancer: Examining the hypotheses	I	BREAST
English	Embase Medline		10.1093/annonc/mdh938	2004	Castiglione-Gertsch, M.	Hormone replacement and breast cancer	I	BREAST
English	Scopus		10.1056/NEJMc062795	2006	Bösze, P.; Tóth, A.; Török, M.	Hormone replacement and the risk of breast cancer in Turner's syndrome [22]	I	BREAST
German	Scopus			1998	Graf, H.; Retzke, U.	Hormone Replacement Therapy (HRT) in the perimenopausal and postmenopausal state. Is it allowed after treatment of breast cancer?	I	BREAST
English		This article reviews the decades of evidence supporting the reproducible benefits of HRT for menopausal symptom control, improved cardiac health, prevention of hip fracture, reduction in the risk and pace of cognitive decline, and enhanced longevity. It quantifies the increased risk of thromboembolism associated with oral, though not transdermal, HRT. It evaluates the repeated claims that HRT is …	10.1097/PPO.0000000000000595	2022	Bluming, A. Z.	Hormone Replacement Therapy After Breast Cancer It Is Time	I	BREAST
English		The use of hormone replacement therapy by postmenopausal women with a history of breast cancer is a subject of considerable controversy. There are no scientific studies that have appropriately examined the:issue, and current practice is often based on inferences from indirect evidence, anecdotal experience, and personal bias. Our understanding of the effects of exogenous, as well as endogenous, h…	10.1007/s10434-999-0208-z	1999	Pearlstone, D. B.; Pearlstone, M. M.; Vassilopoulou-Sellin, R.; Singletary, S. E.	Hormone replacement therapy and breast cancer	I	BREAST
eng		There is considerable evidence that the risk of breast cancer is related to ovarian function. However, the effect of postmenopausal hormone replacement therapy (HRT) on breast cancer risk continues to be debated in the absence of data from randomised controlled trials. Observational studies suggest that HRT probably promotes the growth of pre-existing breast cancers rather than initiating maligna…	10.1016/s0378-5122(00)00108-0	2000	Marsden, J.	Hormone replacement therapy and breast cancer	I	BREAST
German	Embase Medline			2002	Mueck, A. O.	Hormone replacement therapy and breast cancer	I	BREAST
eng				1996	Gambrell, R. D.	Hormone replacement therapy and breast cancer risk	I	BREAST
English	Scopus		10.1258/mi.2012.012005	2012		Hormone replacement therapy and breast cancer: Causation and epidemiology	I	BREAST
eng			10.1007/978-1-4615-6189-7_12	1998	Cobleigh, M. A.	Hormone replacement therapy and nonhormonal control of menopausal symptoms in breast cancer survivors	I	BREAST
eng		OBJECTIVE: The aim of the study was to examine the influence of the use of hormone replacement therapy (HRT) and of some generally recognized risk factors on breast cancer risk among Slovenian postmenopausal women. METHODS: Eligible women diagnosed with breast cancer and a control group of women of the same age and ethnicity were invited to participate in the case-control study via a personal let…	10.3109/13697137.2010.541307	2011	Cerne, J. Z.; Ferk, P.; Leskosek, B.; Gersak, K.	Hormone replacement therapy and some risk factors for breast cancer among Slovenian postmenopausal women	I	BREAST
eng		INTRODUCTION: In the postmenopausal period, an average of 25% of women will present symptomatic ovarian failure requiring hormonal replacement therapy. Estrogen can relieve vasomotor symptoms. Hormonal replacement therapy is generally not recommended for breast cancer patients due to the potential risk of tumor recurrence. To answer the questions about the safety of hormonal replacement therapy i…	10.1590/s0041-87812003000200006	2003	Anelli, A.; Gimenez, D. L.; Rocha, A. P.; de Abreu, C. M.; Freitas, H. C.	Hormone replacement therapy and the risk of breast cancer: assessment of therapy acceptance in a cohort of previously treated breast cancer patients	I	BREAST
English	Scopus			2007	La Vecchia, C.	Hormone replacement therapy in menopause and breast, colorectal, and lung cancer: An update	I	BREAST
German	Embase			1997	Schindler, A. E.	Hormone replacement therapy lowers the mortality rate in breast carcinoma	I	BREAST
English	Embase	The breast is an organ, equal and symmetrical, of the human body. It develops, grows, acquires functions, and involutes according to the stage of life: puberty, pregnancy, lactation, and menopause. These modifications are induced by the hormonal variations that a woman experiences during the course of her life. Besides the normal evolution of the breast, hormones are responsible for many breast d…		2020	Biglia, N.; Bounous, V. E.; D’Alonzo, M.; Villa, M.; Villasco, A.	Hormones, Breast Disorders, and Lactation	I	BREAST
French		Breast cancer is the most frequently diagnosed cancer in women and the first cause of cancer death in France. Among the different subtypes of breast cancer, the predominant form is characterized by positive hormone receptors (more than 70% of breast cancers). Hormone therapy thus plays a key role in the strategy of management of these cancers both in adjuvant and metastatic situations. The two ty…	10.1016/j.bulcan.2020.07.005	2020	Cavadias, I.; Rouzier, R.; Lerebours, F.; Hequet, D.	Hot flushes and breast cancer with positive hormone receptors: Mechanisms and management	I	BREAST
English		Objective : A literature search was conducted to gather information concerning the pathophysiologic mechanisms leading to hot flushes, their prevelence and severity in breast cancer patients, their influence on quality of life, and the best therapeutic option. Methods: Relevant studies in English were selected from Medline. Results and conclusion: Pathophysiologic mechanisms leading to hot flushe…	10.1016/j.critrevonc.2005.04.009	2006	Mom, C. H.; Buijs, C.; Willemse, P. H. B.; Mourits, M. J. E.; de Vries, E. G. E.	Hot flushes in breast cancer patients	I	BREAST
English	Embase Medline		10.1177/2053369120973424	2021	Marsden, J.; Pedder, H.	HRT and breast cancer risk – Fast facts	I	BREAST
English		The steroidal regulation of proliferation and differentiation in the rodent mammary gland is well described, but how ovarian hormones regulate these processes in the human remains poorly understood. To investigate this, we developed the athymic nude mouse model in which intact normal human breast tissue is grafted subcutaneously and treated with estrogen and/or progesterone at human physiological…	10.1080/13697130410001713751	2004	Clarke, R. B.	Human breast cell proliferation and its relationship to steroid receptor expression	I	BREAST
eng		STUDY QUESTION: What is the risk of recurrence in young breast cancer survivors who undergo ARTs following completion of anticancer treatment? SUMMARY ANSWER: ART in breast cancer survivors does not appear to have a negative impact on disease-free survival. WHAT IS KNOWN ALREADY: In healthy women, fertility treatment does not increase the risk of developing breast cancer. At the time of breast ca…	10.1093/humrep/deaa319	2021	Condorelli, M.; De Vos, M.; Lie Fong, S.; Autin, C.; Delvigne, A.; Vanden Meerschaut, F.; Wyns, C.; Imbert, R.; Cheruy, C.; Bouziotis, J.; de Azambuja, E.; Delbaere, A.; Lambertini, M.; Demeestere, I.	Impact of ARTs on oncological outcomes in young breast cancer survivors	I	BREAST
English	Scopus			2010	Gathani, T.; Beral, V.	Impact of hormone replacement therapy on breast cancer	I	BREAST
English	Embase Medline	Based on several observational studies that have yielded consistent results, the combination of annual magnetic resonance imaging (MRI) plus mammography is now the standard of care for screening women with BRCA mutations who decline risk-reducing mastectomy. However, many of these women will develop breast cancer at a young age and, while most of these cancers will be very early stage, oncologist…	10.1093/annonc/mdq665	2011	Warner, E.	Impact of MRI surveillance and breast cancer detection in young women with BRCA mutations	I	BREAST
English	Embase Medline	Objective: To report the main incidences related to diagnosis of breast cancer in a randomly selected cohort population of women treated with conjugated equine estrogens (CEE), always in conjunction with the opposed progestin, medroxy progesterone acetate (MPA) throughout prolonged oral administration. Material and methods: One hundred and seventy-eight women were subsequently studied before and …	10.1016/j.jsbmb.2007.03.033	2007	Cortés-Prieto, J.; Juez-Martel, P.	Incidences of breast cancer throughout long-term hormone replacement therapy	I	BREAST
English	Embase Medline	Tissue culture techniques have been developed for studying the influence of hormones on human breast tissues. The present study demonstrated that estrogen induced a highly significant increase in 3H-thymidine incorporation into DNA and labelling index of ductal epithelium of fibrocystic disease: there was no effect of progesterone, either alone or in combination with ovine prolactin, on benign le…	10.1007/BF01807335	1986	Calaf, G.; Garrido, F.; Moyano, C.; Rodriguez, R.	Influence of hormones on DNA synthesis of breast tumors in culture	I	BREAST
English		Consideration of existing data regarding clinical and biochemical risk factors for the development of breast cancer leads to the hypothesis that enhanced insulin-like growth factor I (IGF-I) activity plays a significant role in the development of this disease. Abnormal IGF-I activity may be related to events occurring prenatally, during puberty, or during adult life. Insulin resistance, a common …	10.1002/ijc.2910620408	1995	Kazer, R. R.	INSULIN-RESISTANCE, INSULIN-LIKE GROWTH-FACTOR-I AND BREAST-CANCER - A HYPOTHESIS	I	BREAST
English	Embase Medline	Because of the recognized relationship between aging and the development of cancer, the authors have proposed that the rate and extent of involution may be important factors in the etiology of breast cancer. They further have examined existing epidemiologic and histopathologic data to evaluate the possible association between abnormal involution and breast cancer risk. Evidence for the associatio…		1994	Henson, D. E.; Tarone, R. E.	Involution and the etiology of breast cancer	I	BREAST
eng		Breast cancer is the most common female malignancy in the UK, with an overall lifetime risk of 1 in 9. Despite the high incidence, breast cancer mortality is decreasing. Approximately 40,000 women were diagnosed with breast cancer in England and Wales in 2000 but the majority will have normal or near-normal life expectancy. One of the main contributory factors to this marked improvement in surviv…	10.1258/136218005775544273	2005	Kwan, K.; Ward, C.; Marsden, J.	Is there a role for hormone replacement therapy after breast cancer?	I	BREAST
Spanish	Scopus			2010	Hernández, D.; Borges, R.; Márquez, G.; Betancourt, L.	Known risk factors for breast cancer: Patients with benign breast diseases and without breast disease	I	BREAST
Korean		Approximately 7% of all breast cancer cases are associated with hereditary predisposition and BRCA1 and BRCA2 gene, which accounts for half of the hereditary breast cancer (HBC). Although majority of breast cancer occur sporadically, identification of HBC is important in that active adoption of preventive strategies such as surveillance, chemoprevention, and risk-reducing surgery will result in t…	10.5124/jkma.2009.52.10.952	2009	Kim, S. W.	Korean Hereditary Breast Cancer	I	BREAST
English	Embase Medline	The ovarian hormones, estrogen and progesterone, play a pivotal role in normal and neoplastic development of the mammary gland. These hormones have a paradoxical role as long duration of estrogen and progesterone are associated with increased breast cancer risk, while short duration of pregnancy level doses are associated with a reduced breast cancer risk. The protective effects of estrogen and p…	10.1677/erc.1.00804	2005	Medina, D.	Mammary developmental fate and breast cancer risk	I	BREAST
English	Embase	Aim: To investigate the association between mammographic breast-density (MBD) change and disease-free survival in hormone receptor positive breast cancer during antiestrogen therapy. Methods: This was a single center study performed at Royal Perth Hospital. Patients were identified from the hospital breast unit database with hormone receptor positive breast cancer planned for curative treatment b…		2016	Martin, H. L.; Yap, F.; Chung, K.; Stone, J.; Redfern, A.	Mammographic breast-density change as a predictor of outcome in hormone receptor positive breast cancer	I	BREAST
eng		In breast cancer patients, menopausal symptoms such as hot flashes, urogenital problems, musculoskeletal symptoms and cognitive dysfunction are common, regardless of age at diagnosis. They affect quality of life and systemic therapy will worsen this. Endocrine and/or chemotherapy may induce temporary or permanent ovarian failure and can exacerbate these symptoms. Hormone therapy (HT) has been stu…	10.1016/j.maturitas.2010.11.013	2011	Loibl, S.; Lintermans, A.; Dieudonné, A. S.; Neven, P.	Management of menopausal symptoms in breast cancer patients	I	BREAST
eng		Increasing numbers of women have menopausal symptoms after treatment for breast cancer. These symptoms can result directly from cancer treatments (such as oophorectomy, ovarian suppression, chemotherapy-induced ovarian failure, and antioestrogens), as a spontaneous event, or after discontinuation of hormone-replacement therapy. The onset of menopausal symptoms after treatment for breast cancer ca…	10.1016/s1470-2045(05)70316-8	2005	Hickey, M.; Saunders, C. M.; Stuckey, B. G.	Management of menopausal symptoms in patients with breast cancer: an evidence-based approach	I	BREAST
eng		Increasing breast cancer incidence and decreasing mortality have highlighted the importance of survivorship issues related to breast cancer. A consideration of the issues related to menopause is therefore of great importance to both women and clinicians. Menopause/menopausal symptoms, with significant negative effects on quality of life and potential long-term health impacts, may in women with br…	10.3109/13697137.2014.996749	2015	Vincent, A. J.	Management of menopause in women with breast cancer	I	BREAST
English		Germ-line mutation in BRCA (BReast CAncer gene) 1 or BRCA2 are found in 3-4% of all women with breast cancer. These patients have a significant increased risk of breast and ovarian cancer. They are often younger when diagnosed with the mutation, and the possible breast cancer they get is often aggressive with inferior outcome. There are risk reducing strategies, and the most powerful strategy is …	10.1016/j.amsu.2021.102311	2021	Riis, M. L.	Management of patients with BRCA mutation from the point of view of a breast surgeon	I	BREAST
English				2010	Venne, V. L.; Buys, S. S.	Management of the Patient with a Genetic Predisposition for Breast Cancer	I	BREAST
English	Embase Medline	Purpose and Methods. The patient who tests positive for hereditary breast cancer has several important decisions to make regarding management of the breasts. Before making an informed decision, the physician must first review the screening assessment to make sure that the patient does not harbor an undiagnosed breast malignancy. In the absence of a malignancy, the management options for the breas…	10.1245/s10434-012-2258-x	2012	Euhus, D.	Managing the breast in patients who test positive for hereditary breast cancer	I	BREAST
eng		Cancer treatment may result in loss of ovarian function through surgical removal of the ovaries, chemotherapy or radiation. While menopausal symptoms, such as hot flushes, night sweats, sleep disturbance, memory concerns and mood issues can be extremely bothersome to some women going through menopause naturally, women who undergo an induced menopause usually experience more sudden and severe symp…	10.1177/2053369118805344	2018	Sassarini, J.; Perera, M.; Spowart, K.; McAllister, K.; Fraser, J.; Glasspool, R.; Harrand, R.; Chitoni, M.; Stallard, S.; Lumsden, M. A.	Managing vulvovaginal atrophy after breast cancer	I	BREAST
English		The effect of early and midlife factors on later-life cognitive function has attracted scientific and public interest in recent years, especially with respect to hormonal risk factors for dementia. There is substantial evidence for reproductive history affecting Alzheimer's disease (AD) etiology. Here, we demonstrate how breastfeeding history affects women's risk of AD. Reproductive history data …	10.3233/JAD-130152	2013	Fox, M.; Berzuini, C.; Knapp, L. A.	Maternal Breastfeeding History and Alzheimer's Disease Risk	I	BREAST
eng		1891 women given conjugated estrogens for the menopause were followed for 12 years (mean) for incidence of breast cancer. Overall, 49 cases were observed; 39.1 were expected on the basis of rates in the general population (relative risk = 1.3, P = 0.06). The relative risk increased with follow-up duration, progressing to 2.0 after 15 years (13/6.6, P = 0.01). The excess risk after 10 years was no…	10.1056/nejm197608192950801	1976	Hoover, R.; Gray, L. A.; Cole, P.; MacMahon, B.	Menopausal estrogens and breast cancer	I	BREAST
English	Embase Medline		10.1016/S0140-6736(04)15519-0	2004	Chlebowski, R. T.; Col, N.	Menopausal hormone therapy after breast cancer	I	BREAST
eng		This narrative review analyses the customization of Menopause Hormone Therapy in the context of breast cancer risk in women with premature ovarian insufficiency (POI) and with menopause at a normal age. Women with Idiopathic POI, FMR-1 premutation or Turner syndrome, if left untreated, may have lower breast cancer risk compared to the healthy age-matched female population. These women should be t…	10.1016/j.beem.2021.101577	2021	Rozenberg, S.; Di Pietrantonio, V.; Vandromme, J.; Gilles, C.	Menopausal hormone therapy and breast cancer risk	I	BREAST
English	Embase		10.1016/j.crwh.2020.e00270	2021	Lambrinoudaki, I.	Menopausal hormone therapy and breast cancer risk: All progestogens are not the same	I	BREAST
English	Embase Medline	Breast cancer is the most common malignancy amongst women in the developed world. For patients with hormone-sensitive breast cancer eligible for adjuvant hormonal therapy, it is important to know if the ovaries are (still) functional or not. Indeed, the choice for a specific adjuvant hormonal treatment depends on the menopausal status of an individual woman. The currently available measures to de…	10.1016/j.critrevonc.2012.06.005	2012	De Vos, F. Y. F. L.; van Laarhoven, H. W. M.; Laven, J. S. E.; Themmen, A. P. N.; Beex, L. V. A. M.; Sweep, C. G. J.; Seynaeve, C.; Jager, A.	Menopausal status and adjuvant hormonal therapy for breast cancer patients: A practical guideline	I	BREAST
English		Background: New breast cancers occur in 25% to 30% of women <50 years of age. These young women undergo ablative surgery, chemotherapy, or hormonal/targeted treatment. These treatments have resulted in increased survival but at the expense of early menopause, marked by distressing vasomotor symptoms, sexual dysfunction, decreased metabolism, and musculoskeletal and cardiovascular effects. Methods…	10.1177/107327481201900408	2012	Murthy, V.; Chamberlain, R. S.	Menopausal Symptoms in Young Survivors of Breast Cancer: A Growing Problem Without an Ideal Solution	I	BREAST
English	Embase Medline	Tamoxifen as adjuvant systemic treatment after first isolated locoregional recurrence of breast cancer has been shown to decrease the subsequent locoregional relapse rate, but it affects neither distant metastases nor survival. In metastatic disease, tamoxifen has not improved response when added to ablation of ovarian function. The cyclical sequential use of tamoxifen with megestrol acetate has …	10.1097/00001622-199511000-00008	1995	Rubens, R. D.	Metastatic breast cancer	I	BREAST
English	Scopus			2006	Prowell, T. M.; Davidson, N. E.	Metastatic breast cancer: Tailored endocrine therapy for premenopausal women	I	BREAST
Russian	Scopus			2001	Semiglazov, V. P.	Modern approaches to hormone therapy of breast cancer as a reflection of pathogenesis of the disease	I	BREAST
English	Embase Medline	Mutations in the BRCA1 and BRCA2 genes confer a high lifetime risk of breast and ovarian cancer. The risk varies from individual to individual, and it appears that the risk has increased in recent generations. These observations imply that non-genetic factors may modify the inherited risk. To date, the factors that appear most strongly to modify the risk include reproductive histories and exogeno…	10.1038/sj.onc.1209870	2006	Narod, S. A.	Modifiers of risk of hereditary breast cancer	I	BREAST
eng		The ovarian steroid hormone, progesterone, and its nuclear receptor, the progesterone receptor, are implicated in the progression of breast cancer. Clinical trial data on the effects of hormone replacement therapy underscore the importance of understanding how progestins influence breast cancer growth. The progesterone receptor regulation of distinct target genes is mediated by complex interactio…	10.1186/1741-7015-12-32	2014	Hagan, C. R.; Lange, C. A.	Molecular determinants of context-dependent progesterone receptor action in breast cancer	I	BREAST
German		Breast cancer is the most common malignancy among women. Genetic predisposition is considered to account for 5-10 % of all cases while the majority of these cancers are sporadic and caused by complex interactions of exogenous and endogenous factors. The inherited predisposition can be due to germline mutations in one of several cancer susceptibility genes. For high risk families the two most impo…		1997	Hampl, M.; ChangClaude, J.; Schwarz, P.; Saeger, H. D.; Schackert, H. K.	Molecular genetics of hereditary breast cancer	I	BREAST
English		The ovarian steroid hormone progesterone and its nuclear receptor, the Progesterone Receptor (PR), play an essential role in the regulation of cell proliferation and differentiation in the mammary gland. In addition, experimental and clinical evidence demonstrate their critical role in controlling mammary gland tumorigenesis and breast cancer development. When bound to its ligand, the main action…	10.1016/j.steroids.2019.108503	2019	Cenciarini, M. E.; Proietti, C. J.	Molecular mechanisms underlying progesterone receptor action in breast cancer: Insights into cell proliferation and stem cell regulation	I	BREAST
English	Embase Medline	The identification of the estrogen receptor (ER) provided the first target for antiestrogenic therapeutic agents. Endocrine therapies, either by blocking or downregulating the receptor or by suppressing the estrogen production, inhibit the proliferative effect of estradiol on ER. While the activity on ER is considered a real target-mediated therapy, the effect on enzymatic activity involved in es…	10.1016/S0305-7372(10)70023-2	2010	Orlando, L.; Schiavone, P.; Fedele, P.; Calvani, N.; Nacci, A.; Rizzo, P.; Marino, A.; D'Amico, M.; Sponziello, F.; Mazzoni, E.; Cinefra, M.; Fazio, N.; Maiello, E.; Silvestris, N.; Colucci, G.; Cinieri, S.	Molecularly targeted endocrine therapies for breast cancer	I	BREAST
English	Embase Medline		10.1258/175404507780796389	2007	Brown, S.	More controversy over breast cancer rates in the USA	I	BREAST
English		In women at high/intermediate lifetime risk of breast cancer (BC-LTR), contrast-enhanced magnetic resonance imaging (MRI) added to mammography +/- ultrasound (MX +/- US) increases sensitivity but decreases specificity. Screening with MRI alone is an alternative and potentially more cost-effective strategy. Here, we describe the study protocol and the characteristics of enrolled patients for MRIB …	10.3390/diagnostics11091635	2021	Bonelli, L. A.; Calabrese, M.; Belli, P.; Corcione, S.; Losio, C.; Montemezzi, S.; Pediconi, F.; Petrillo, A.; Zuiani, C.; Camera, L.; Carbonaro, L. A.; Cozzi, A.; Alfano, D. D.; Gristina, L.; Panzeri, M.; Poire, I.; Schiaffino, S.; Tosto, S.; Trecate, G.; Trimboli, R. M.; Valdora, F.; Vigano, S.; Sardanelli, F.	MRI versus Mammography plus Ultrasound in Women at Intermediate Breast Cancer Risk: Study Design and Protocol of the MRIB Multicenter, Randomized, Controlled Trial	I	BREAST
English	Embase Medline	All major endocrine prevention approaches act via the estrogen receptor (ER). A simple hypothesis concerning ER expression and breast cancer risk is outlined. We review breast cancer prevention trials with tamoxifen, raloxifene, aromatase inhibitors, and ovarian suppression. Current and planned endocrine prevention trials in populations of pre- and postmenopausal women at risk of breast cancer ar…		2003	Howell, A.; Howell, S. J.; Evans, D. G.	New approaches to the endocrine prevention and treatment of breast cancer	I	BREAST
English	Scopus			1998	Assimakopoulos, G.	New endocrine therapies for oestrogen-dependent breast cancer	I	BREAST
eng		Current medical practice recommends the use of alternatives to estrogen-replacement therapy for the treatment of menopausal sequelae in younger women with breast cancer, although this clinical recommendation is undergoing reappraisal. Until prospective randomized studies addressing hormone use in this population are available, estrogen use in breast cancer patients will remain controversial. Beca…		1994	Bachmann, G. A.	Nonhormonal alternatives for the management of early menopause in younger women with breast cancer	I	BREAST
eng		Oestrogens are administered to women as contraceptive agents and as treatment for menopausal symptoms. This article reviews the epidemiological evidence concerning the risk of breast cancer related to both types of medication. It is generally accepted that long-term; high-dose menopausal oestrogen administration without accompanying progestogen is associated with a moderate increase in breast can…	10.1093/oxfordjournals.bmb.a072486	1991	McPherson, K.; Doll, H.	Oestrogens and breast cancer: exogenous hormones	I	BREAST
English	Embase	Introduction: The study aimed to devise a self-referral mobile/web application for patients with new breast symptoms, giving them an outcome, thus bypassing the need for primary care consultation. Methods: The online application was designed on the automated algorithm based on evidence-based guidelines for referral to breast onco-plastic units. A retrospective questionnaire-based anonymous survey…	10.1016/j.amsu.2021.102372	2021	Rao, A.; Razzaq, H.; Panamarenko, B.; Bottle, A.; Majeed, A.; Gray, E.	Online application for self-referral of the patients with breast symptoms	I	BREAST
English	Embase	Hormone receptor (HR) positive breast cancer (BC), early and metastatic, is the most common subtype (up to 70% of the cases). Between 5 and 6% of breast cancer patients have metastatic disease at the time of diagnosis, and approximately 30% of patients diagnosed in the early stages will experience a relapse with the appearance of distant metastases. At present, metastatic breast cancer (MBC) is s…		2021	Ban, M.	Optimal sequencing in luminal metastatic breast cancer treatment	I	BREAST
English	Embase	Hormone receptor (HR) positive breast cancer (BC), early and metastatic, is the most common subtype (up to 70% of the cases). Endocrine therapy (ET) is the mainstay of treatment of this type of BC in adjuvant and metastatic settings. ET alone is an effective option even in the presence of visceral metastases unless there is an extensive symptomatic visceral involvement or proof of endocrine resis…		2020	Ban, M.	Optimal treatment of avanced luminal breast cancer	I	BREAST
English		Background: Women with primary breast cancer who receive systemic therapy may experience ovarian failure or early menopause, leading to a loss of bone mineral density (BMD), Loss of BMD may be reduced by use of bisphosphonates, compounds that inhibit the action of osteoclasts (cells that absorb or remove bone tissue). We have conducted a double-blind, randomized, two-center trial to evaluate BMD …	10.1093/jnci/90.9.704	1998	Powles, T. J.; McCloskey, E.; Paterson, A. H. G.; Ashley, S.; Tidy, V. A.; Nevantaus, A.; Rosenqvist, K.; Kanis, J.	Oral clodronate and reduction in loss of bone mineral density in women with operable primary breast cancer	I	BREAST
English			10.1053/j.seminoncol.2003.08.028	2003	Ramaswamy, B.; Shapiro, C. L.	Osteopenia and osteoporosis in women with breast cancer	I	BREAST
English	Embase		10.1016/S1548-5315(11)70255-8	2009	Abraham, J.	PARP inhibitors in breast cancer	I	BREAST
English		The objective of this class-sectional study was to determined lumbar spine bone mineral density (BMD) in breast cancer patients previously treated with adjuvant chemotherapy. Sixteen of 27 patients who received adjuvant chemotherapy became permanently amenorrheic as a result of chemotherapy. BMD was measured at the lumbar spine using dual energy X-ray absorptiometry (DEXA). Chemotherapy drugs and…	10.3109/07357909809039747	1998	Headley, J. A.; Theriault, R. L.; LeBlanc, A. D.; Vassilopoulou-Sellin, R.; Hortobagyi, G. N.	Pilot study of bone mineral density in breast cancer patients treated with adjuvant chemotherapy	I	BREAST
English	Scopus		10.1046/j.1524-4741.1998.430177.x	1998	Morgan, J. W.; Gladson, J. E.; Rau, K. S.	Position paper of the american council on science and health on risk factors for breast cancer: Established, speculated, and unsupported	I	BREAST
English		Purpose: Angiogenesis is crucial in tumor development and progression. Ovarian hormones regulate angiogenesis in the reproductive tract but very little is known about its regulation in the normal breast. Sex steroids play an important role in breast cancer development by poorly understood mechanisms. Vascular endothelial growth factor (VEGF) and fibroblast growth factor-2 (FGF-2) are potent stimu…	10.1158/1078-0432.CCR-05-0977	2005	Dabrosin, C.	Positive correlation between estradiol and vascular endothelial growth factor but not fibroblast growth factor-2 in normal human breast tissue in vivo	I	BREAST
English	Embase Medline	Hormone therapy may increase the risk of breast cancer. Thus, especially the addition of synthetic progestins may play a decisive role according to the results of clinical studies. Overexpression of a special receptor, i.e. the progesterone receptor membrane component-1 (PGRMC1), may offer a potential new pathway to explain the observed increase in breast cancer risk in the combined arm of the Wo…	10.3109/13697137.2013.800038	2013	Neubauer, H.; Ma, Q.; Zhou, J.; Yu, Q.; Ruan, X.; Seeger, H.; Fehm, T.; Mueck, A. O.	Possible role of PGRMC1 in breast cancer development	I	BREAST
English	Scopus			2007	Hindle, W. H.	Postmenopausal breast surveillance	I	BREAST
eng		Among women, breast cancer is a leading cause of death. Breast cancer risk predictions can inform screening and preventative actions. Previous works found that adding inputs to the widely-used Gail model improved its ability to predict breast cancer risk. However, these models used simple statistical architectures and the additional inputs were derived from costly and / or invasive procedures. By…	10.1371/journal.pone.0226765	2019	Stark, G. F.; Hart, G. R.; Nartowt, B. J.; Deng, J.	Predicting breast cancer risk using personal health data and machine learning models	I	BREAST
eng		PURPOSE: To identify predictors of discontinuation of adjuvant hormone therapy in patients with breast cancer. PATIENTS AND METHODS: We conducted a record-linkage study based on data from Stockholm-Gotland Breast Cancer Register, Swedish Prescribed Drug Register, and self-reported questionnaire. Women diagnosed with breast cancer between 2005 and 2008 in Stockholm, Sweden, were prospectively foll…	10.1200/jco.2014.59.3673	2015	He, W.; Fang, F.; Varnum, C.; Eriksson, M.; Hall, P.; Czene, K.	Predictors of Discontinuation of Adjuvant Hormone Therapy in Patients With Breast Cancer	I	BREAST
English	Embase	Many young women are at increased risk for premature menopause following adjuvant treatment for breast cancer. These women must deal with consequences of menopause, including loss of fertility and physiologic symptoms such as night sweats, hot flashes, vaginal dryness, and weight gain. These symptoms can be particularly distressing for young women and can adversely affect both health-related and …	10.3978/j.issn.2072-1439.2013.06.20	2013	Rosenberg, S. M.; Partridge, A. H.	Premature menopause in young breast cancer: Effects on quality of life and treatment interventions	I	BREAST
eng		The care of women treated for breast cancer is not only a responsibility of medical oncologists, radiation oncologists, and surgeons, but also of primary care physicians. Primary care and quality-of-life issues unique to the breast cancer survivor are discussed.		1997	Bines, J.; Gradishar, W. J.	Primary care issues for the breast cancer survivor	I	BREAST
English		Progesterone receptor (PR) mediates the actions of the ovarian steroid progesterone, which together with estradiol regulates gonadotropin secretion, prepares the endometrium for implantation, maintains pregnancy, and differentiates breast tissue. Separation of estrogen and progesterone actions in hormone-responsive tissues remains a challenge. Pathologies of the uterus and breast, including endom…	10.1210/er.2012-1043	2013	Kim, J. J.; Kurita, T.; Bulun, S. E.	Progesterone Action in Endometrial Cancer, Endometriosis, Uterine Fibroids, and Breast Cancer	I	BREAST
English	Embase	The ovarian hormone progesterone is a key regulator of a diversity of female reproductive tissue functions, acting as a physiological inhibitor of estrogen-induced proliferation in the uterus, but increasing mammary progenitors and driving lobular alveolar development in the breast. The finding that progestins in exogenous formulations (oral contraceptives, hormone replacement therapy (HRT)) incr…	10.1111/cen.13259	2017	Graham, J. D.; Hilton, H. N.; Silvestri, A.; Santucci, N.; Doan, T.; Huschtscha, L.; Clarke, C.	Progesterone action in normal breast and breast cancer	I	BREAST
eng		Progesterone is an ovarian steroid hormone that is essential for normal breast development during puberty and in preparation for lactation and breastfeeding. The actions of progesterone are primarily mediated by its high-affinity receptors, which include the classical progesterone receptor (PR)-A and -B isoforms, located in diverse tissues, including the brain, where progesterone controls reprodu…	10.2217/17455057.4.2.151	2008	Lange, C. A.; Yee, D.	Progesterone and breast cancer	I	BREAST
English	Scopus		10.1586/eem.11.25	2011	Daniel, A. R.; Hagan, C. R.; Lange, C. A.	Progesterone receptor action: Defining a role in breast cancer	I	BREAST
English	Embase	The ovarian hormone progesterone is a critical regulator of normal female reproductive physiology and is essential for normal breast function. However, exposure to progesterone analogues in hormone replacement therapy confers an increased risk of breast cancer. Progesterone effects are mediated by its nuclear receptor (PR), which is expressed as two isoforms, PRA and PRB. Binding to hormone elici…		2015	Graham, J. D.; Silvestri, A.; Doan, T. B.; Jacobsen, B. M.; Horwitz, K. B.; Clarke, C. L.	Progesterone receptor b isoform drives binding fidelity and transcriptional efficacy in the human breast	I	BREAST
English		While progesterone plays multiple roles in the process of breast development and differentiation, its role in breast cancer is less understood. We have shown previously that progestins stimulate breast cancer cell migration and invasion because of the activation of rapid signaling cascades leading to modifications in the actin cytoskeleton and cell membrane that are required for cell movement. In…	10.1677/ERC-09-0258	2010	Fu, X. D.; Goglia, L.; Sanchez, A. M.; Flamini, M.; Giretti, M. S.; Tosi, V.; Genazzani, A. R.; Simoncini, T.	Progesterone receptor enhances breast cancer cell motility and invasion via extranuclear activation of focal adhesion kinase	I	BREAST
eng		Progesterone is an essential regulator of normal female reproductive function, yet recent studies on the use of progestins in hormone replacement therapy have clearly implicated progestins in breast cancer development, a disease initiated early in life at a time of frequent exposure to cycling ovarian hormones. The effects of progesterone are mediated by two distinct nuclear receptor proteins, PR…		2007	Mote, P. A.; Graham, J. D.; Clarke, C. L.	Progesterone receptor isoforms in normal and malignant breast	I	BREAST
English		Understanding the biology of the breast and how ovarian hormones impinge on it is key to rational new approaches in breast cancer prevention and therapy. Because of the success of selective oestrogen receptor modulators (SERMs), such as tamoxifen, and aromatase inhibitors in breast cancer treatment, oestrogens have long received the most attention. Early progesterone receptor (PR) antagonists, ho…	10.1038/nrc3518	2013	Brisken, C.	Progesterone signalling in breast cancer: a neglected hormone coming into the limelight	I	BREAST
English	Embase	Why are some early neoplastic lesions identified through immunosurveillance and subsequently destroyed, whereas other tumors evade this clearance step and progress to clinically-relevant tumors? The cancer immunoediting hypothesis highlights that the innate and adaptive immune responses work together to "flag" early neoplastic lesions for immune-mediated elimination. An early mediator of this "el…	10.1158/1538-7445.AM2021-NG15	2021	Hagan, C. R.; Werner, L.; Helm, E.; Axelrod, M.; Balko, J.; Hartman, Z.; Hunter, K.; Yang, H.; Chalise, P.; Markiewicz, M.	Progesterone-mediated immune evasion in breast cancer	I	BREAST
Spanish	Embase Medline	Hormonal therapy in advanced breast cancer has two main aspects: that in menstruating women and that in menopausal women. In menstruating women, bilateral salpingo-oophorectomy is preferred; bilateral simultaneous adrenalectomy can be added. Radiotherapy as a castration measure is seldom performed due to variability of the castrating dose. Ovarian resection gives a favorable response in up to 60%…		1977	Rivadeneyra, J.	Progress in the hormonal treatment of advanced breast cancer	I	BREAST
English	Embase Medline	Endocrine therapy remains a key part of the management of patients with hormone receptor-positive breast cancer. Tamoxifen has been the gold standard for 25 years and remains a very effective treatment. The third generation aromatase inhibitors (anastrozole, letrozole and exemestane), however, have shown slightly greater efficacy in both metastatic and early breast cancer with a different side-ef…	10.1586/14737140.7.11.1651	2007	Arnedos, M.; Smith, I.	Progression of endocrine therapies for breast cancer: Where are we headed?	I	BREAST
English		The polypeptide hormone prolactin (PRL), ubiquitous and multifunctional invertebrates, always interested biologists, was of restricted concern to clinicians and researched little compared to insulin and growth hormone. PRL in lactation initially aroused relatively Little interest, but it rose when with ovarian steroids and chemical carcinogens, it was implicated in rodent mammary carcinoma. It de…	10.1016/j.mehy.2007.05.027	2008	Goodman, G.; Bercovich, D.	Prolactin does not cause breast cancer and may prevent it or be therapeutic in some conditions	I	BREAST
English	Embase	Women with BRCA1/2 mutations are at increased risk of developing breast and ovarian cancer. Options to manage this risk are intensive surveillance, chemoprevention, and risk-reducing surgery which includes, risk reduction mastectomy (bilateral or contralateral) and risk reduction salpingo-oophorectomy. Here we reported an overview of the current literature regarding efficacy of risk-reduction sur…	10.2174/157340412799079237	2012	Razzaboni, E.; Tazzioli, G.; Andreotti, A.; de Matteis, E.; Cortesi, L.; Federico, M.	Prophylactic surgery to reduce the risk of developing breast cancer: Issues and clinical implications	I	BREAST
Japanese	Embase	Hormonotherapy is a treatment for breast cancer, the incidence of which has been recently increasing. Hormonotherapy is expected to reduce the size of the tumor but deteriorate the QOL by causing climacteric symptoms. In this study, the occurrence of climacteric symptoms due to hormonotherapy and associated psychological, physical, and social problems were evaluated. The 41 subjects aged 55.2 (5.…		2005	Shiromaru, M.; Nakaya, C.; Soejima, K.; Matsumiya, A.; Kou, Y.; Watanabe, T.	QOL of breast cancer patients undergoing hormonotherapy	I	BREAST
eng		BACKGROUND: Increased breast density is a strong risk factor for breast cancer and also decreases the sensitivity of mammographic screening. The purpose of our study was to compare breast density for black and white women using quantitative measures. METHODS: Breast density was assessed among 5282 black and 4216 white women screened using digital mammography. Breast Imaging-Reporting and Data Sys…	10.1093/jnci/djw104	2016	McCarthy, A. M.; Keller, B. M.; Pantalone, L. M.; Hsieh, M. K.; Synnestvedt, M.; Conant, E. F.; Armstrong, K.; Kontos, D.	Racial Differences in Quantitative Measures of Area and Volumetric Breast Density	I	BREAST
English	Scopus		10.1023/A:1024895613663	2003	Patel, A. V.; Calle, E. E.; Bernstein, L.; Wu, A. H.; Thun, M. J.	Recreational physical activity and risk of postmenopausal breast cancer in a large cohort of US women	I	BREAST
English		Introduction: Isoflavones are hypothesized to protect against breast cancer, but it is not clear whether they act as oestrogens or anti-oestrogens in breast tissue. Our aim was to determine the effects of taking a red clover-derived isoflavone supplement daily for 1 year on mammographic breast density. Effects on oestradiol, follicle-stimulating hormone (FSH), luteinizing hormone (LH), lymphocyte…	10.1186/bcr773	2004	Atkinson, C.; Warren, R. M. L.; Sala, E.; Dowsett, M.; Dunning, A. M.; Healey, C. S.; Runswick, S.; Day, N. E.; Bingham, S. A.	Red clover-derived isoflavones and mammographic breast density: a double-blind, randomized, placebo-controlled trial [ISRCTN42940165]	I	BREAST
English	Embase Medline		10.1136/bmj.b2116	2009	Roberts, H.	Reduced use of hormones and the drop in breast cancer	I	BREAST
English	Embase	Background: Presence of breast cancer environmental risk factors may vary between the regions and settlement of residence size depending on the differences in lifestyle and level of specific exposures. Genetic risk factors could also show differences between regions. The aim of this cross-sectional study was to explore regional differences in breast cancer risk factors pertaining to the environme…	10.20471/LO.2018.46.02-03.08	2018	Vučić, K.; Orešić, T.; Habljak, K.; Kahlina, M.; Kirac, I.; Šekerija, M.	Regional differences of breast cancer risk factors in newly diagnosed female patients in Croatia	I	BREAST
eng		The data from observational studies and clinical trials indicates that it is possible to prevent BC for prolonged periods using various endocrine manipulations. Ovarian suppression is thought to give lifelong protection and recent data indicate that the effectiveness of Tam continues after cessation of treatment at 5-8 years. It is clear from three randomised trials that SERMs prevent ERalpha+ tu…	10.1007/978-0-387-69080-3_19	2008	Howell, A.; Bundred, N. J.; Cuzick, J.; Allred, D. C.; Clarke, R.	Response and resistance to the endocrine prevention of breast cancer	I	BREAST
English		The demand for genetic services by women with a family history of breast cancer has increased exponentially over the last few years. It is important that risks to women are accurately assessed and that processes are in place for appropriate counselling and management. The classification of risk into average, moderate, and high, depending upon the assessed lifetime risk of breast cancer, allows fo…	10.1136/jmg.39.12.865	2002	Evans, D. G. R.; Lalloo, F.	Risk assessment and management of high risk familial breast cancer	I	BREAST
eng		Despite the numerous risk factors for the development of breast cancer that have been investigated, only a few demonstrate a clear association with breast cancer development. Female gender and increasing age are the most important factors, followed by factors involving a woman's menstrual, reproductive, and family history. The risks related to menstruation and reproduction are probably related to…		1990	Mesko, T. W.; Dunlap, J. N.; Sutherland, C. M.	Risk factors for breast cancer	I	BREAST
eng		INTRODUCTION: Estrogen is important in the development of breast cancer, and its biological effects are mediated primarily through the two estrogen receptors alpha and beta. A point mutation in the estrogen receptor alpha gene, ESR1, referred to as A908G or K303R, was originally identified in breast hyperplasias and was reported to be hypersensitive to estrogen. We recently detected this mutation…	10.1186/bcr1731	2007	Conway, K.; Parrish, E.; Edmiston, S. N.; Tolbert, D.; Tse, C. K.; Moorman, P.; Newman, B.; Millikan, R. C.	Risk factors for breast cancer characterized by the estrogen receptor alpha A908G (K303R) mutation	I	BREAST
eng		OBJECTIVE: The study aimed to investigate the influence of some generally recognized risk factors for hormone receptor (HR)- and human epidermal growth factor receptor 2 (HER2)-defined breast cancer among Slovenian postmenopausal women. METHOD: Eligible women diagnosed with breast cancer were compared with 709 controls of the same age and ethnicity. Immunohistochemistry and FISH analyses were use…	10.3109/13697137.2011.609286	2012	Cerne, J. Z.; Ferk, P.; Frkovic-Grazio, S.; Leskosek, B.; Gersak, K.	Risk factors for HR- and HER2-defined breast cancer in Slovenian postmenopausal women	I	BREAST
English	Embase	Background: Breast cancer is the most common cancer in females worldwide, and the second leading cause of cancer deaths in women. It is accounting for 32% of all cancers. It is well known that gender, age, past history of malignancy, family history of malignancy, prolonged uninterrupted exposure to estrogen are recognized risk factors of breast cancer. Few studies on risk factors in Bahrain were …		2009	Al-Saad, S.; Al-Shinnawi, H.; Shamsi, N. M.	Risk factors of breast cancer in Bahrain	I	BREAST
English	Embase Medline	Primarily, the role of the aromatase inhibitors has been investigated in postmenopausal women with breast cancer, although it is also now being assessed in premenopausal patients following ovarian ablation/suppression. Aromatase inhibitors markedly suppress endogenous oestrogens without directly interacting with oestrogen receptors, and thus have a different mechanism of action to the antioestrog…	10.1038/sj.bjc.6602688	2005	Carpenter, R.; Miller, W. R.	Role of aromatase inhibitors in breast cancer	I	BREAST
English		Steroid hormones, including ovarian steroid hormones progesterone and estrogen and androgen, play vital roles in the development of normal mammary gland and breast cancer via their receptors. How these hormones regulate these physiological and pathological processes remains to be elucidated. Kruppel-like factor 5 (KLF5) is a transcription factor playing significant roles in breast carcinogenesis,…		2013	Liu, R.; Dong, J. T.; Chen, C. S.	Role of KLF5 in Hormonal Signaling and Breast Cancer Development	I	BREAST
English		Breast and cervical cancer claim the lives of more women in the U.S. each year than all other forms of cancer of the female reproductive tract combined. Early detection and aggressive treatment of these malignancies could save many women's lives, yet U.S. women often do not follow recommended screening guidelines. Nurse practitioners (NP) have important roles in primary and secondary prevention o…		1995	Leslie, N. S.	ROLE OF THE NURSE PRACTITIONER IN BREAST AND CERVICAL-CANCER PREVENTION	I	BREAST
English	Embase	Background: Several studies have demonstrated the safety of pregnancy in breast cancer (BC) survivors. However, many patients face infertility after (neo)adjuvant BC therapy and require fertility treatments (FT). The safety of FT after BC remission remains undefined due to the poor evidence on the prognostic impact of increased estrogen exposure not followed by anticancer treatments. Therefore, t…	10.1016/j.annonc.2020.08.353	2020	Condorelli, M.; De Vos, M.; Fong, S. L.; Autin, C.; Delvigne, A.; Vanden Meerschaut, F.; Wyns, C.; Imbert, R.; Cheruy, C.; Bouziotis, J.; Lambertini, M.; Demeestere, I.	Safety of fertility treatments in breast cancer survivors	I	BREAST
English		Screening tests have become increasingly popular in women's health care over the last two decades. The initiative for screening is typically generated by either an agency or the health care professional being consulted for some reason. In many instances, however, the demand for screening tests is patient driven with the health care provider being poorly prepared to determine the usefulness of scr…	10.1093/humupd/dml027	2006	Wildschut, H. I. J.; Peters, T. J.; Weiner, C. P.	Screening in women's health, with emphasis on fetal Down's syndrome, breast cancer and osteoporosis	I	BREAST
English		Geneticists are able to identify the risk of breast cancer. Strategies on offer include prevention, early diagnosis by screening, and prophylactic surgery. This paper analyses the evidence for offering screening. The radiation dose of mammography has been measured, but the risk is not fully known. Mammography screening of women of 40-50 years in the normal population has known effect. Little evid…	10.1016/S0720-048X(00)00237-0	2001	Warren, R.	Screening women at high risk of breast cancer on the basis of evidence	I	BREAST
English	Embase Medline	A wide range of endocrine therapies has demonstrated activity in the treatment of hormone receptor-positive metastatic breast cancer and sequential tumor responses to sequential hormonal therapies are common. However, the optimal sequence of the hormonal therapies has not yet been determined. The selection of endocrine therapies in women with hormone receptor-positive breast cancer is strongly in…	10.1023/a:1020361700012	2002	Carlson, R. C.	Sequencing of endocrine therapies in breast cancer - Integration of recent data	I	BREAST
eng		The use of adjuvant endocrine therapy in the treatment of hormone receptor-positive, early breast cancer has become important in both pre- and postmenopausal women. Tamoxifen has been the principal adjuvant hormonal therapy in pre- and postmenopausal women with hormone receptor-positive breast cancer for nearly 20 years. Recent data in premenopausal women suggest benefit from ovarian ablation wit…	10.1023/a:1025459232293	2003	Carlson, R. W.; Henderson, I. C.	Sequential hormonal therapy for metastatic breast cancer after adjuvant tamoxifen or anastrozole	I	BREAST
English		Selective estrogen receptor modulators (SERMs) play a key role in breast cancer chemoprevention. Tamoxifen has been shown to reduce breast cancer incidence by 30-40% in at-risk subjects in large phase III trials. However, toxicity may be a limiting factor. Thus, different strategies are being pursued to improve the risk: benefit ratio of using these compounds in chemoprevention. Firstly, the seco…	10.1016/j.ejca.2005.04.017	2005	Gasco, M.; Argusti, A.; Bonanni, B.; Decensi, A.	SERMs in chemoprevention of breast cancer	I	BREAST
English	Scopus		10.1016/S1068-607X(98)00182-6	1999	Nachtigall, L. E.	Sex hormone-binding globulin and breast cancer risk	I	BREAST
English		Increased bone mineral density (BMD), as a marker of higher integrated estrogen exposure over time, could be an important risk factor for postmenopausal breast cancer. In the Study of Osteoporotic Fractures 8065 non-black women age 65 years and older were followed for an average of 3.2 years. There were 121 incident breast cancer cases. The age adjusted incidence rate/1000 person years of breast …	10.2307/3433376	1997	Kuller, L. H.; Cauley, J. A.; Lucas, L.; Cummings, S.; Browner, W. S.	Sex steroid hormones, bone mineral density, and risk of breast cancer	I	BREAST
eng		Mitogenesis and mutagenesis are major driving forces in neoplastic development. Little is known about important breast mutagens, but much is known about breast mitogens. "Blocking" the effect of breast cell mitogens, by reducing the actual exposure of the breast to them, is an obvious strategy for breast cancer prevention. The ovarian hormones, estrogens and progesterone, are major effective (dir…		1994	Spicer, D. V.; Pike, M. C.	Sex steroids and breast cancer prevention	I	BREAST
English		The purpose of this research was to describe current sexual functioning in women with breast cancer comparing women treated with chemotherapy or endocrine therapy to women treated without pharmacological manipulation. Sixty-seven women diagnosed with stage I, II, or III breast cancer responded to a two-part mailed questionnaire. The first part of the questionnaire asked about menopausal symptoms …	10.1097/00002820-199608000-00007	1996	YoungMcCaughan, S.	Sexual functioning in women with breast cancer after treatment with adjuvant therapy	I	BREAST
English	Embase Medline	Breast cancer is the most commonly diagnosed cancer in women. The risk of developing breast cancer can be lowered by maintaining a healthy bodyweight and avoiding long-term use of combined estrogen and progestogen replacement after menopause. However, many women are at an increased risk of developing breast cancer secondary to age, early menarche, a family history of breast cancer or a personal h…	10.2165/00002018-200427130-00001	2004	Kramer, R.; Brown, P.	Should tamoxifen be used in breast cancer prevention?	I	BREAST
English	Embase	Background: Signet ring cell carcinoma (SRCC) of breast is a rare subtype with aggressive clinical course. It is classified under 'mucinproducing carcinomas' in 2003 WHO classification. Here we analyzed clinical and pathological features and outcomes of our patients with SRCC of breast. Methods: We investigated retrospectively medical charts of 3587 patients with breast cancer in Hacettepe Univer…		2015	Akin, S.; Diker, O.; Kertmen, N.; Ates, O.; Dizdar, O.; Yalcin, S.; Altundag, K.	Signet ring cell carcinoma of breast: Single center experience	I	BREAST
English	Embase	The ovarian hormone progesterone (P) is a key regulator of female reproductive function. It plays an essential role in the development of lobular alveolar structures in the breast, through stimulation of proliferation during the normal menstrual cycle and pregnancy. This contrasts with its role in the uterus, suppressing prostaglandin signalling to maintain pregnancy and opposing the proliferativ…	10.1210/endo-meetings.2016.NRSHA.4.PP06-4	2016	Graham, J. D.; Hilton, H. N.; Silvestri, A.; Santucci, N.; Doan, T. B.; Huschtscha, L.; Clarke, C. L.	Single cell analysis reveals divergent progesterone and estrogen signaling potential in the normal human breast	I	BREAST
English	Scopus		10.1016/S1028-4559(07)60006-0	2007	Wang, P. H.; Horng, H. C.; Cheng, M. H.; Chao, H. T.; Chao, K. C.	Standard and low-dose hormone therapy for postmenopausal women - Focus on the breast	I	BREAST
English	Embase Medline	Background: In this review, we examine the continually expanding and increasingly compelling data linking radiation and various chemicals in our environment to the current high incidence of breast cancer. Singly and in combination, these toxicants may have contributed significantly to the increasing rates of breast cancer observed over the past several decades. Exposures early in development from…	10.1186/s12940-017-0287-4	2017	Gray, J. M.; Rasanayagam, S.; Engel, C.; Rizzo, J.	State of the evidence 2017: An update on the connection between breast cancer and the environment	I	BREAST
English	Embase	Background After chest radiotherapy (RT) for Hodgkin lymphoma (HL), women experience a dose-dependent increased breast cancer (BC) risk. It is unknown whether endogenous and exogenous gonadal hormones affect the radiation dose-response relationship. Methods We conducted a nested case-control study among female 5-year HL survivors treated before 41 years between 1965-2000. Data were collected thro…	10.1158/1538-7445.SABCS16-P4-03-14	2017	Reddy, J. P.; Atkinson, R. L.; Larson, R. A.; Burks, J. K.; Smith, D.; Debeb, B. G.; Ruffell, B.; Creighton, C.; Reuben, J. M.; Krishnamurthy, S.; Symmans, W. F.; Brewster, A.; Van Laere, S. J.	Stem cell and macrophage markers are enriched in normal tissue adjacent to inflammatory breast cancer	I	BREAST
eng		The ovarian hormones progesterone and estrogen play important roles in breast cancer etiology, proliferation, and treatment. Androgens may also contribute to breast cancer risk and progression. In recent years, significant advances have been made in defining the roles of these steroid hormones in stem cell homeostasis in the breast. Stem cells are potential origins of breast cancer and may dictat…	10.1007/s10911-015-9340-5	2015	Finlay-Schultz, J.; Sartorius, C. A.	Steroid hormones, steroid receptors, and breast cancer stem cells	I	BREAST
English		Ovarian steroids, acting through nuclear receptors, are crucial players in normal breast development and cancer. Estrogen, in particular, is the focus of breast cancer therapies because tumours are often dependent on this steroid for growth. Recently, novel genes and/or protein isoforms of receptors for both estrogen and progesterone have been discovered, leading us to reappraise their roles in b…	10.1016/j.tem.2004.07.004	2004	Clarke, R. B.; Anderson, E.; Howell, A.	Steroid receptors in human breast cancer	I	BREAST
English	Embase Medline	Women with breast cancer have many adverse symptoms, of which some are specific to premenopausal patients. Management of these common symptoms include non-hormonal drugs, such as antidepressants and antiseizure compounds to alleviate hot flushes. Non-oestrogenic vaginal lubricants seem to moderately decrease occurrence of vaginal dryness and dyspareunia. Transdermal testosterone alone has not bee…	10.1016/S1470-2045(08)70256-0	2008	Loprinzi, C. L.; Wolf, S. L.; Barton, D. L.; Laack, N. N.	Symptom management in premenopausal patients with breast cancer	I	BREAST
eng		BACKGROUND: The increasingly consistent association between estrogen replacement therapy and colorectal cancer suggests that the anti-estrogen tamoxifen may also be associated with large bowel cancer incidence. METHODS: Women with new diagnoses of breast cancer were identified from the Surveillance Epidemiology and End Results (SEER) Program, a set of geographically defined, population based canc…	10.1023/a:1006117220284	1999	Newcomb, P. A.; Solomon, C.; White, E.	Tamoxifen and risk of large bowel cancer in women with breast cancer	I	BREAST
English	Embase Medline	Although women have been treated with testosterone (T) for female sexual dysfunction since the 1950s, the role of T in normal female physiology is not yet fully defined. One of the major safety concerns of androgen therapy is whether androgens have a stimulatory effect on the breast that could lead to breast carcinomas. The proposed mechanisms for such stimulation include local estrogen productio…	10.1258/mi.2008.008015	2008	Shufelt, C. L.; Braunstein, G. D.	Testosterone and the breast	I	BREAST
English Estonian		BACKGROUND: Tamoxifen treatment results in a doubling of the risk of endometrial cancer after 1-2 years of treatment and a quadrupling after 5 years. Anastrozole, a third-generation aromatase inhibitor, with superior efficacy to tamoxifen, may also offer tolerability benefits in terms of effects on the endometrium. METHODS AND RESULTS: A sub-protocol of the ATAC trial compared the incidence/type …	10.1093/humrep/dei322	2006	Duffy, S.; Jackson, T. L.; Lansdown, M.; Philips, K.; Wells, M.; Pollard, S.; Clack, G.; Coibion, M.; Bianco, A. R.; Atac Trialists' Grp	The ATAC ('Arimidex', Tamoxifen, Alone or in Combination) adjuvant breast cancer trial: first results of the endometrial sub-protocol following 2 years of treatment	I	BREAST
English	Embase Medline	Despite an increasing incidence, the outlook for women with early breast cancer has improved considerably over recent years with a steady fall in the death rate in most western countries. This is due, at least in part, to the widespread use of adjuvant systemic therapy. However, some of these treatments have adverse effects on bone metabolism with increased bone loss which may result in osteoporo…	10.1016/j.ctrv.2005.01.008	2005	Lester, J.; Dodwell, D.; McCloskey, E.; Coleman, R.	The causes and treatment of bone loss associated with carcinoma of the breast	I	BREAST
eng		Mitogenesis is a major driving force in neoplastic development. Blocking the effect of breast cell mitogens by reducing the actual exposure of the breast to these mitogens is an obvious strategy for breast cancer prevention. The ovarian hormones, estrogens and progesterone, are major effective (direct or indirect) breast cell mitogens. A woman's exposure to ovarian estrogens and progesterone is d…	10.1002/jcb.240531105	1993	Pike, M. C.; Spicer, D. V.	The chemoprevention of breast cancer by reducing sex steroid exposure: perspectives from epidemiology	I	BREAST
English	Embase Medline	Forty years ago, the endocrine treatment for breast cancer was a last resort at palliation before the disease overwhelmed the patient (1). Ovarian ablation was the treatment of choice for the premenopausal patient, whereas either adrenalectomy or, paradoxically, high-dose synthetic estrogen therapy were used for treatment in postmenopausal patients. A reduction or an excess of estrogen provoked o…	10.1177/153537020422900804	2004	Osipo, C.; Liu, H.; Meeke, K.; Jordan, V. C.	The consequences of exhaustive antiestrogen therapy in breast cancer: Estrogen-induced tumor cell death	I	BREAST
English	Scopus		10.1007/s00259-004-1538-5	2004	Guarneri, V.; Conte, P. F.	The curability of breast cancer and the treatment of advanced disease	I	BREAST
English		This article summarizes the impact of germline predisposition to breast cancer on the surgical management of breast cancer and breast cancer risk. Surgical implications of germline predisposition to breast cancer are now more nuanced due to the application of increasingly more complicated next-generation sequencing-based tests. The rapid pace of change will continue to challenge paradigms for gen…	10.1016/j.soc.2015.06.011	2015	Weitzel, J. N.	The Genetics of Breast Cancer What the Surgical Oncologist Needs to Know	I	BREAST
English	Embase	Breast cancer is a disease in which abnormal cell proliferation leads to uncontrolled growth of breast tissue. Breast cancer can start in various areas of the breast, such as the ducts, lobes, and, in some cases, the intervening tissue. For many years, inflammatory infiltrates in tumors have been suggested to reflect the origin of cancer; however, little is known about the function of chronic inf…	10.3233/NIB-140097	2014	Nava-Castro, K. E.; Palacios-Arreola, M. I.; Ostoa-Saloma, P.; Muñiz-Hernández, S.; Cerbón, M. A.; Gomez-Icazbalceta, G.; Muñoz-Cruz, S.; Aguilar-Díaz, H.; Pavón, L.; Castro-Romero, J. I.; Morales-Montor, J.	The immunoendocrine network in breast cancer	I	BREAST
English	Embase Medline	Background: Women with an advantaged socioeconomic position (SEP) have a higher risk of developing breast cancer (BC). The reasons for this association do not seem to be limited to reproductive factors and remain to be understood. We aimed to investigate the impact of lifecourse SEP from childhood and social mobility on the risk of BC considering a broad set of potential mediators. Methods: We us…	10.1186/s12885-020-07648-w	2020	Berger, E.; Maitre, N.; Romana Mancini, F.; Baglietto, L.; Perduca, V.; Colineaux, H.; Sieri, S.; Panico, S.; Sacerdote, C.; Tumino, R.; Vineis, P.; Boutron-Ruault, M. C.; Severi, G.; Castagné, R.; Delpierre, C.	The impact of lifecourse socio-economic position and individual social mobility on breast cancer risk	I	BREAST
eng		SIGNIFICANCE: There are 2.2 million breast cancer survivors, and approximately 25%-30% of newly diagnosed women each year are <50 years of age. Adjuvant therapy has prolonged survival, but the quality of that survival is influenced by persistent and late effects of therapy. Knowledge of treatment outcomes will assist in the design of interventions to prevent or manage persistent and late effects …	10.1634/theoncologist.11-2-96	2006	Knobf, M. T.	The influence of endocrine effects of adjuvant therapy on quality of life outcomes in younger breast cancer survivors	I	BREAST
English	Scopus		10.1016/j.ctrv.2008.04.001	2008	Buijs, C.; de Vries, E. G. E.; Mourits, M. J. E.; Willemse, P. H. B.	The influence of endocrine treatments for breast cancer on health-related quality of life	I	BREAST
English	Embase Medline		10.1007/s12282-016-0673-8	2016	Taira, N.; Arai, M.; Ikeda, M.; Iwasaki, M.; Okamura, H.; Takamatsu, K.; Nomura, T.; Yamamoto, S.; Ito, Y.; Mukai, H.	The Japanese Breast Cancer Society clinical practice guidelines for epidemiology and prevention of breast cancer, 2015 edition	I	BREAST
English	Embase	Background: The KRAS-variant is a germ-line, functional microRNA binding site mutation in KRAS that leads to increased risk of premenopausal triple negative breast cancer (TNBC) (1), as well as double primary breast/ovarian cancer in women (2). Evidence of an association with post-menopausal (PM) cancer onset (3), as well as altered BC biology in hormone replacement therapy (HRT) users (4), led u…	10.1158/1538-7445.SABCS14-P6-10-02	2015	Weidhaas, J. B.; McVeigh, T.; Pilarski, R.; Miller, N.; Sweasy, J.; Kerin, M.; Nallur, S.; Sadofsky, J.; Nemec, A.; Sweeney, K.; Daniel, Z.	The KRAS-variant, multiple breast cancer risk, and estrogen withdrawal	I	BREAST
English	Embase Medline	Recent developments in breast epithelial sampling techniques (nipple fluid aspiration, ductal lavage, and random fine needle aspiration) provide new opportunities for the acquisition of hormonal and cellular biomarker data in asymptomatic women, and thereby the possibility of developing a unified vision of how the hormonal environment of the breast may interact with the cellular expression of pro…	10.1677/erc.1.00732	2005	Khan, S. A.; Bhandare, D.; Chatterton Jr, R. T.	The local hormonal environment and related biomarkers in the normal breast	I	BREAST
English		Objective: The aim of this study was to describe a unique model of multidisciplinary care for women with menopausal symptoms after breast cancer and present preliminary data for 653 women. Methods: The nature and severity of menopausal symptoms in women with breast cancer were measured using a standardized scale. Results: A total of 578 women with breast cancer were managed at the Menopausal Symp…	10.1097/gme.0b013e3181d672f6	2010	Hickey, M.; Emery, L. I.; Gregson, J.; Doherty, D. A.; Saunders, C. M.	The multidisciplinary management of menopausal symptoms after breast cancer: a unique model of care	I	BREAST
English	Embase Medline	Even given recent advances in nanomedicine development of breast cancer treatment in recent years and promising results in pre-clinical models, cancer nanomedicines often fail at the clinical trial stage. Limitations of conventional in vitro models include the lack of representation of the stromal population, the absence of a three-dimensional (3D) structure, and a poor representation of inter-tu…	10.1016/j.addr.2021.03.018	2021	Boix-Montesinos, P.; Soriano-Teruel, P. M.; Armiñán, A.; Orzáez, M.; Vicent, M. J.	The past, present, and future of breast cancer models for nanomedicine development	I	BREAST
English		In the past 10 years our knowledge of hereditary breast cancer, and specifically the breast cancer susceptibility genes BRCA1 and BRCA2, has dramatically increased, as has our understanding of prevention options for high-risk women. Effective strategies to reduce the risk of breast cancer include prophylactic mastectomy, prophylactic oophorectomy, and chemoprevention. In this article we review th…	10.1053/j.seminoncol.2007.07.006	2007	Rodriquez, E.; Domchek, S. M.	The prevention of hereditary breast cancer	I	BREAST
eng		The A2 allele of CYP17 has been associated with polycystic ovarian syndrome, elevated levels of certain steroid hormones in premenopausal women, and increased breast cancer risk. We prospectively assessed the association between the A2 allele of CYP17 and breast cancer risk in a case-control study nested within the Nurses' Health Study cohort. We also evaluated associations between this CYP17 gen…		1999	Haiman, C. A.; Hankinson, S. E.; Spiegelman, D.; Colditz, G. A.; Willett, W. C.; Speizer, F. E.; Kelsey, K. T.; Hunter, D. J.	The relationship between a polymorphism in CYP17 with plasma hormone levels and breast cancer	I	BREAST
English		Background: Breast cancer is the most frequently diagnosed cancer in women in the United States. Approximately 70% of breast cancers are diagnosed in postmenopausal women. Major clinical trials and experimental studies showed that aromatase inhibitors are effective against postmenopausal breast cancer. Despite their effectiveness in reducing tumor recurrence, aromatase inhibitors have adverse eff…	10.1186/1477-7827-12-66	2014	Arumugam, A.; Lissner, E. A.; Lakshmanaswamy, R.	The role of hormones and aromatase inhibitors on breast tumor growth and general health in a postmenopausal mouse model	I	BREAST
eng		The Women's Health Initiative (WHI) study showed that postmenopausal continuous combined estrogen-progestogen therapy (EPT) significantly increases the risk of breast cancer, thus confirming the results from large epidemiological studies. These results were predicted approximately 15 years previously based on the epidemiology of breast cancer and the relationship of ovarian hormone levels to brea…	10.1080/09513590400030038	2005	Pike, M. C.	The role of mammographic density in evaluating changes in breast cancer risk	I	BREAST
English		A detailed review of the literature was performed in a bid to identify the presence of a common link between specific hormone interactions and the increasing prevalence of global disease. The synergistic action of unopposed oestrogen and leptin, compounded by increasing insulin, cortisol and xeno-oestrogen exposure directly initiate, promote and exacerbate obesity, type 2 diabetes, uterine overgr…	10.1097/CEJ.0b013e328338f7d2	2010	Williams, G. P.	The role of oestrogen in the pathogenesis of obesity, type 2 diabetes, breast cancer and prostate disease	I	BREAST
eng		The protective effect of early menopause shows that ovarian hormones increase the risk of breast cancer: it is likely that this is because they stimulate breast cell division. The mitotic rate of breast cells is higher during the luteal phase of the menstrual cycle than during the follicular phase, suggesting either that progesterone and oestrogen together induce more mitoses than oestrogen alone…	10.1016/0277-5379(88)90173-3	1988	Key, T. J.; Pike, M. C.	The role of oestrogens and progestagens in the epidemiology and prevention of breast cancer	I	BREAST
English		Breast cancer stem cells (BCSCs) are potent tumor-initiating cells in breast cancer, the most common cancer among women. BCSCs have been suggested to play a key role in tumor initiation which can lead to disease progression and formation of metastases. Moreover, BCSCs are thought to be the unit of selection for therapy-resistant clones since they survive conventional treatments, such as chemother…	10.1530/ERC-15-0350	2015	Simoes, B. M.; Alferez, D. G.; Howell, S. J.; Clarke, R. B.	The role of steroid hormones in breast cancer stem cells	I	BREAST
eng		Tamoxifen is a nonsteroidal antiestrogen that has found successful applications for each stage of breast cancer in the treatment of selected patients. Tamoxifen was originally introduced for the treatment of advanced disease in postmenopausal women; however, the drug is now also available for the palliative treatment of premenopausal women with estrogen receptor (ER) positive disease. The proven …	10.1016/0147-0272(92)90002-6	1992	Jordan, V. C.	The role of tamoxifen in the treatment and prevention of breast cancer	I	BREAST
English		The diagnosis of breast cancer elicits diverse emotional responses in patients and partners. Surviving cancer has raised new needs and caretakers must understand the medical and psychological latent effects of oncology therapy. Improving patients' well-being is crucial as 19 million survivors are expected in the next decade in the United States alone. In general, sexuality contributes to one's we…	10.1080/09513590.2018.1467401	2018	Ghizzani, A.; Bruni, S.; Luisi, S.	The sex life of women surviving breast cancer	I	BREAST
English		Objectives: Substantial decline of ovarian hormones at menopause plays an important role in breast cancer etiology. Hormones must bind to specific receptors to elicit biological responses, however. We therefore hypothesized and examined whether the age-specific risk of breast cancer, especially its change at menopause, differs by estrogen and progesterone receptor (ER/PR) status. Methods: Age-spe…	10.1023/A:1008970121595	1999	Yasui, Y.; Potter, J. D.	The shape of age-incidence curves of female breast cancer by hormone-receptor status	I	BREAST
English	Embase	The aim of the present study is to evaluate the role of Interleukin-33 gene polymorphism among patients with gyneacological and breast cancer. Blood samples were collected from 120 patients with gyneacological and breast cancer, and 79 healthy women were control group. rs1929992 (in IL-33 gene) were determined using PCR-RFLP. The statistical analysis and data presentation in the present study was…	10.5958/0973-9130.2019.00578.4	2019	Al-Shibly, I. K.; Alrubaee, B. J.; Jebur, M. H.	The single nucleotide polymorphisms (rs1929992) in IL-33 is associated with gyneacological and breast cancer	I	BREAST
English	Embase Medline	Genetic and non-genetic factors contribute to breast cancer development. An epigenome-based signature capturing these components in easily accessible samples could identify women at risk. Here, we analyse the DNA methylome in 2,818 cervical, 357 and 227 matched buccal and blood samples respectively, and 42 breast tissue samples from women with and without breast cancer. Utilising cervical liquid-…	10.1038/s41467-021-27918-w	2022	Barrett, J. E.; Herzog, C.; Jones, A.; Leavy, O. C.; Evans, I.; Knapp, S.; Reisel, D.; Nazarenko, T.; Kim, Y. N.; Franchi, D.; Ryan, A.; Franks, J.; Bjørge, L.; Zikan, M.; Cibula, D.; Harbeck, N.; Colombo, N.; Dudbridge, F.; Jones, L.; Sundström, K.; Dillner, J.; Rådestad, A. F.; Gemzell-Danielsson, K.; Pashayan, N.; Widschwendter, M.	The WID-BC-index identifies women with primary poor prognostic breast cancer based on DNA methylation in cervical samples	I	BREAST
English	Embase Medline	The medical management of women at an increased risk of breast cancer has substantially changed over the past few years, with improvements in screening, cancer prevention, and treatment, and is best defined for women with mutations in BRCA1 and BRCA2. Screening techniques, such as breast magnetic resonance imaging, enable early detection of cancers in high-risk women. Prophylactic salpingo-oophor…		2011	Nathanson, K. L.; Domchek, S. M.	Therapeutic approaches for women predisposed to breast cancer	I	BREAST
English	Embase Medline		10.1200/JCO.2013.49.0466	2013	Demark-Wahnefried, W.; Goodwin, P. J.	To your health: How does the latest research on alcohol and breast cancer inform clinical practice?	I	BREAST
eng		Ovarian steroid hormones contribute to breast cancer initiation and progression primarily through the actions of their nuclear transcription factors, the estrogen receptor alpha (ERα) and progesterone receptors (PRs). These receptors are important drivers of the luminal A and B subtypes of breast cancer, where estrogen-blocking drugs have been effective endocrine therapies for patients with these…	10.1016/j.pharmthera.2013.11.010	2014	Knutson, T. P.; Lange, C. A.	Tracking progesterone receptor-mediated actions in breast cancer	I	BREAST
eng		Hot flushes, the most common health problem reported by menopausal-age women, can lead to significant morbidity and affect the social life, ability to work and sleep pattern of the sufferer. Women treated for breast cancer and men receiving androgen ablation for prostate cancer experience hot flushes that are more frequent, severe and longer lasting than those experienced by the general menopausa…	10.1517/14656566.6.7.1095	2005	Adelson, K. B.; Loprinzi, C. L.; Hershman, D. L.	Treatment of hot flushes in breast and prostate cancer	I	BREAST
German	Scopus			2008	Scharl, A.; Göhring, U. J.; Costa, S. D.; Bischoff, J.; Audretsch, W.; Böme, M.; Brunnert, K.; Dall, P.; Diel, I. J.; Fersis, N.; Friedrich, M.; Friedrichs, K.; Gerber, B.; Göhring, U. J.; Hanf, V.; Harbeck, N.; Heinrich, G.; Jackisch, C.; Janni, W.; Junkermann, H.; Kaufmann, M.; Lisboa, B.; Maas, N.; Möbus, V.; Nitz, U.; Oberhoff, C.; Rezai, M.; Scharl, A.; Schaller, G.; Schmutzler, R.; Schneewe…	Treatment of metastasizing breast cancer	I	BREAST
English	Embase	Background: Our group previously reported that young breast cancer (BC) survivors have a higher risk of osteopenia/osteoporosis compared to their cancer-free peers. In order to develop successful interventions we need to understand the major contributing factors. Therefore, we investigated bone loss in young BC survivors by age at diagnosis, tumor characteristics and BC treatment compared to thei…	10.1158/15387445.SABCS17-P6-08-12	2018	Ramin, C. A.; May, B. J.; Roden, R. B. S.; McCullough, M.; Armstrong, D. K.; Visvanathan, K.	Understanding the etiology of osteopenia and osteoporosis in young breast cancer survivors compared to cancer-free women	I	BREAST
English	Embase	Patients with ER positive, metastatic breast cancer are candidate for endocrine and chemotherapy treatments in order to prolong survival, alleviate and forestall symptoms, and preserve quality of life. Classical management strategies such as the prompt initiation of ovarian suppression at the time of diagnosis of metastatic disease, the sequential use of treatment with endocrine agents and chemot…	10.1158/0008-5472.SABCS13-ES09-1	2013	Burstein, H. J.	Update on management of ER positive metastatic breast cancer	I	BREAST
English		Background. Antidepressant medication use has dramatically increased over the past decade, particularly for the newer classes such as selective serotonin reuptake inhibitors. While there is no question about the usefulness of these medications, it is important to review animal and epidemiologic studies that have evaluated the association between antidepressant medication use and the risk of breas…	10.1159/000070782	2003	Bahl, S.; Cotterchio, M.; Kreiger, N.	Use of antidepressant medications and the possible association with breast cancer risk	I	BREAST
eng		Breast cancer is the most prevalent cancer in women and presently, the breast cancer survivors are an important group of women that faced the several consequences of estrogen deficiency, which is especially common in women after chemotherapy. The most bothersome is the vasomotor symptoms, which are effectively relieved by hormonal therapy (HT). Also, the increased risk of osteoporosis and coronar…	10.1080/09513590.2016.1247798	2017	Garrido Oyarzún, M. F.; Castelo-Branco, C.	Use of hormone therapy for menopausal symptoms and quality of life in breast cancer survivors. Safe and ethical?	I	BREAST
English	Embase	The use of gene panels introduces a new dilemma in the genetics field due to the high frequency of variants of uncertain significance (VUS). The objective of this study was to provide evidence that may help in the classification of these germline variants in terms of their clinical impact and association with the disease in question. A total of 52 unrelated women at-risk for HBOC and negative for…	10.3389/fonc.2020.571330	2020	Grasel, R. S.; Felicio, P. S.; de Paula, A. E.; Campacci, N.; Garcia, F. A. D. O.; de Andrade, E. S.; Evangelista, A. F.; Fernandes, G. C.; Sabato, C. D. S.; De Marchi, P.; Souza, C. D. P.; de Paula, C. A. A.; Torrezan, G. T.; Galvão, H. D. C. R.; Carraro, D. M.; Palmero, E. I.	Using Co-segregation and Loss of Heterozygosity Analysis to Define the Pathogenicity of Unclassified Variants in Hereditary Breast Cancer Patients	I	BREAST
English	Embase	Melatonin, synthesized in and released from the pineal gland, has been demonstrated by multiple in vivo and in vitro studies to have an oncostatic role in hormone-dependent tumors. Furthermore, several clinical trials point to melatonin as a promising adjuvant molecule to be considered for cancer treatment. In the past few years, evidence of a broader spectrum of action of melatonin as an antitum…	10.3892/ol.2017.5712	2017	Martínez-Campa, C.; Menéndez-Menéndez, J.; Alonso-González, C.; González, A.; Álvarez-García, V.; Cos, S.	What is known about melatonin, chemotherapy and altered gene expression in breast cancer	I	BREAST
English	Embase Medline	Breast cancer is very common and seen in both premenopausal and postmenopausal women. Research into prevention, better screening, and more effective treatments is occurring continually, and changes are translated into clinical practice relatively quickly. It is important for women's health care providers to have an understanding of breast cancer treatments and the gynecologic side effects. For pr…	10.1097/OGX.0b013e3181a713f1	2009	Goldman, M.; O'Hair, K.	Women's health, breast health a review of the gynecologic effects of breast cancer	I	BREAST
English		A functional promoter polymorphism in the progesterone receptor (PR) gene previously has been associated with an increased risk of postmenopausal breast cancer. Whether the relationship between genetic variation in PR and risk of breast cancer is modified by postmenopausal hormone (PMH) use is unknown. Thus, we conducted a case-control study nested within the prospective Nurses' Health Study to e…	10.1002/ijc.24477	2009	Kotsopoulos, J.; Tworoger, S. S.; DeVivo, I.; Hankinson, S. E.; Hunter, D. J.; Willett, W. C.; Chen, W. Y.	+331G/A variant in the progesterone receptor gene, postmenopausal hormone use and risk of breast cancer	I	BREAST
eng		In this longitudinal study we prospectively enrolled 32 premenopausal women (ages 23-44 years) with stage I-III uterine cervical cancer undergoing surgery and/or chemoradiation. Serum levels of anti-Müllerian hormone, follicle-stimulating hormone and estradiol were examined at baseline and 1 year after treatment. As expected, serum anti-Müllerian hormone was undetectable after salpingo-oophorecto…	10.1111/aogs.12448	2014	Hallqvist Everhov, A.; Bergmark, K.; Smedby, K. E.; Lindén Hirschberg, A.; Flöter Rådestad, A.	Anti-Müllerian hormone in premenopausal women following treatment of uterine cervical cancer	I	CC
English	Scopus			2014	Herod, J.	Cervical cancer standards of care	I	CC
Russian	Embase	The excretion of classical estrogens (estrone, estradiol and estriol) in patients with cervical cancer in the reproductive period was found to be lower than normal values, while in menopausal patients it was increased on account of estriol; the excretion of total phenolsteroids in the reproductive period was not changed but in the menopause it was increased. The estriol index was not changed, but…		1974	Yakovleva, V. V.	Excretion of classical estrogens and total phenolic steroids in patients with cervical cancer (Russian)	I	CC
English	Embase	Introduction/Background There is limited data regarding the optimal management of premenopausal women with cervical lesions measuring ≥2 to<4 cm who desire to preserve fertility. Methodology Study hypothesis: Neoadjuvant chemotherapy (NACT) will be effective in reducing the size of the tumor and will enable fertility-sparing surgery (FSS) without compromising oncologic outcome. Primary objective:…	10.1136/ijgc-2019-ESGO.55	2019	Plante, M.; Van Trommel, N.; Lheureux, S.; Oza, A.; Wang, L.; Sikorska, K.; Ferguson, S.; Han, K.; Amant, F.	FIGO 2018 stage IB2 (≥2 to <4 cm) cervical cancer treated with neoadjuvant chemotherapy followed by fertility sparing surgery (contessa)/neoadjuvant chemotherapy and conservative surgery in cervical cancer to preserve fertility (NEOCON-F)	I	CC
English		Objective. The aim of this study was to assess hormone replacement therapy (HRT) and bone care health maintenance practices for cervical cancer patients with iatrogenic menopause, and, secondarily, to investigate the potential impact of specific demographic and clinical factors. Methods. Women diagnosed with iatrogenic menopause due to cervical cancer treatment between January 1, 2005 and Decembe…	10.1016/j.ygyno.2017.09.009	2017	Rauh, L. A.; Pannone, A. F.; Cantrell, L. A.	Hormone replacement therapy after treatment for cervical cancer: Are we adhering to standard of care?	I	CC
eng		OBJECTIVE: Treatment for cervical cancer can cause cessation of ovarian function in young patients. Physician counselling practices related to premature menopause and hormonal therapy (HT) for young cervical cancer patients is not well known. The primary objective of this study was to assess the frequency of HT counselling and usage among young cervical cancer patients. The secondary objective wa…	10.1016/j.jogc.2022.03.016	2022	Lee, J. S.; Wasim, A. M.; Karreman, E.; Al-Hayki, M.	Hormone Therapy Use Among Young Patients with Cervical Cancer in Southern Saskatchewan	I	CC
eng		The ever-improving prognosis of women diagnosed with cervical cancer has meant that survivorship and treatment-related sequelae are being brought more into the spotlight in an attempt to try to reduce morbidity and improve women's long-term health. However, there are many issues surrounding an iatrogenic menopause in cervical cancer, a variety of potential management options and barriers to treat…	10.1016/j.clon.2016.08.016	2016	Moss, E. L.; Taneja, S.; Munir, F.; Kent, C.; Robinson, L.; Potdar, N.; Sarhanis, P.; McDermott, H.	Iatrogenic Menopause After Treatment for Cervical Cancer	I	CC
English	Embase Medline	Results: 104 robot-assisted laparoscopies were performed in 100 patients (stage IA1-IIB), with a median follow-up of 29.5 months (range 2.5-67.1 months). Thirteen cases were diagnosed with a loco-regional (8%), distant (4%) or combined (1%) recurrence at a median of 14.4 months (range 2.9-34.8 months). All mortality (7%) was cervical cancer-related and due to recurrent disease. Four recurrences r…	10.1111/1471-0528.12822	2014	Hoogendam, J. P.; Verheijen, R. H. M.; Wegner, I.; Zweemer, R. P.	Oncological outcome and long-term complications in robot-assisted radical surgery for early stage cervical cancer: An observational cohort study	I	CC
English	Scopus		10.1046/j.1365-2508.1999.00241.x	1999	Wilson, H.; Duncan, A.	Peritoneal seeding following hysteroscopic diagnosis of cervical adenocarcinoma	I	CC
English	Embase Medline	Radiation therapy is a proved treatment for cervical carcinoma; however, it destroys ovarian function and has been thought to ablate the endometrium. Estrogen replacement therapy is often described for patients with cervical carcinoma after radiation therapy. A review of records of six teaching hospitals revealed 16 patients who had endometrial sampling for uterine bleeding after standard radiati…		1985	Barnhill, D.; Heller, P.; Dames, J.	Persistence of endometrial activity after radiation therapy for cervical carcinoma	I	CC
English	Scopus		10.1016/j.maturitas.2004.07.005	2005	De Hullu, J. A.; Pras, E.; Hollema, H.; Van Der Zee, A. G. J.; Bogchelman, D. H.; Mourits, M. J. E.	Presentations of endometrial activity after curative radiotherapy for cervical cancer	I	CC
English		Objective: The aim of this study was to evaluate the quality of life within a sample of cervical cancer survivors. Study design: In this study, 46 cervical cancer survivors at clinical stage I or II and one survivor at stage 0, were evaluated. Two control groups were selected from an ongoing cohort study, in which 527 women were postmenopausal and 344 women were postmenopausal with HRT. All contr…	10.1016/S0378-5122(99)00020-1	1999	Li, C. R.; Samsioe, G.; Iosif, C.	Quality of life in long-term survivors of cervical cancer	I	CC
English	Embase Medline	Background: Laparoscopic segmental bowel resection, disc excision and rectal shaving are described as surgical options for the treatment of bowel endometriosis, but the gold standard has not yet established. The aim of the study is to investigate the efficacy of the laparoscopic bowel shaving technique in terms of pain symptomatology and to analyse early and late postoperative complications. Meth…	10.1007/s00464-021-08663-z	2022	Ceccaroni, M.; Clarizia, R.; Mussi, E. A.; Stepniewska, A. K.; De Mitri, P.; Ceccarello, M.; Ruffo, G.; Bruni, F.; Rettore, L.; Surico, D.	“The Sword in the Stone”: radical excision of deep infiltrating endometriosis with bowel shaving—a single-centre experience on 703 consecutive patients	I	ENDO
ita		Adenocarcinoma of the endometrium in patients 45 years old or younger accounts for 3-8% of all endometrial cancers diagnosed. Ten women of age = 45 years treated for endometrial cancer stage I in our Clinic of Obstetrics and Gynaecology from December 1979 to December 1988. Two cases were nulliparae, none of the 10 patients had Polycystic ovary syndrome and only was obese. In 80% of these cases th…		1993	Franchi, M.; Tenti, P.; Ghezzi, F.; Beretta, P.; Tusei, A.; Zanaboni, F.	[Endometrial adenocarcinoma during the fertile age]	I	ENDO
ger		Malignant tumors arising from endometriosis are rare. A frequency of about 1% has been reported with in 80% the ovary, and in 20% extragonadal sites being affected. The most common extragonadal manifestations are the rectosigmoid and the rectovaginal septum. For extragonadal malignant tumors arising from endometriosis, complete resection followed by post-operative radiotherapy, possibly plus adju…	10.1055/s-2003-42277	2003	Ulrich, U.; Richter, O.; Wardelmann, E.; Valter, M.; Schmutzler, R.; Sillem, M.; Possover, M.; Mallmann, P.	[Endometriosis and malignoma]	I	ENDO
fre		In France, endometrial cancer is at the first rank of gynecological cancers for cancer incidence, before ovarian and cervical cancers. In fact, the number of incident cases has been estimated to 7275 for the year 2012; the number of death due to endometrial cancer to 2025. This cancer is hormone-dependent and endogenous (reproductive factors) or exogenous (oral combined contraceptives, hormone re…	10.1016/j.bulcan.2015.01.006	2015	Sénéchal, C.; Cottereau, E.; de Pauw, A.; Elan, C.; Dagousset, I.; Fourchotte, V.; Gauthier-Villars, M.; Lae, M.; Stoppa-Lyonnet, D.; Buecher, B.	[Environmental and genetic risk factors for endometrial carcinoma]	I	ENDO
pol		One of the reasons for not commencing or withdrawal of HRT in women is their fear for breast and endometrial cancers. Does ultrasonographic valuation guarantee sufficiently patient's safety? Most investigators do not recommend further endometrial diagnostics with endometrial thickness less than 4 mm. Endometrial biopsy is advised in cases of irregular uterine bleedings with normal endometrial ima…		2003	Sobczuk, A.; Pertyński, T.; Stetkiewicz, T.	[Evaluation of endometrial biopsy in postmenopausal women before HRT]	I	ENDO
spa		BACKGROUND: The increase of endometrial cancer survivors' incidence let the question if the management of postmenopausal hormone therapy will increase the risk of carcinogenesis. OBJECTIVE: To determine the recurrence rate, in postmenopausal patients managed with hormonal therapy (HT) compared with patients without HT treated in El Instituto Nacional de Perinatologia Isidro Espinosa de los Reyes.…		2011	Arteaga-Gómez, A. C.; Castellanos-Barroso, G.; Colin-Valenzuela, A.; García-Vargas, J.; Márquez-Acosta, G.; Reyes-Muñoz, E.	[Hormone therapy effect in postmenopausal women with history of endometrial cancer]	I	ENDO
jpn				2013	Ushijima, K.	[IV. Minimal invasiveness treatment for young women with endometrial cancer]	I	ENDO
English	Embase	Background The Medroxyprogesterone acetate (MPA) is a synthetic progestin and widely used in conditions such as menopausal hormone replacement endometriosis sexual precocity inappropriate sexual behavior of male and female contraception to regulate or inhibit biosynthesis of sex steroid. Case A 25 year-old woman was referred for the hormonal abnormalities during the work up of hypertension. She w…	10.1210/endo-meetings.2016.AHPAA.5.FRI-472	2016	Kim, E. S.; Moon, S. D.; Han, J. H.	A case of cushing's syndrome with masked hyperandrogenism by high-dose medroxyprogesterone acetate for treatment of endometrial cancer in a young woman with polycystic ovarian syndrome	I	ENDO
English	Embase Medline	Objective. To compare the bleeding profiles and endometrial protection of two sequential regimens of 17β-estradiol (17β-E2) and trimegestone (TMG) with a sequential estradiol valerate (E2V)/ norethisterone (NET) regimen. Study design. This was a randomized, double-blind, multicenter study conducted in eight countries in healthy, postmenopausal women with an intact uterus. A total of 1218 women we…	10.1080/09513590500168472	2005	Koninckx, P. R.; Spielmann, D.	A comparative 2-year study of the effects of sequential regimens of 1 mg 17β-estradiol and trimegestone with a regimen containing estradiol valerate and norethisterone on the bleeding profile and endometrial safety in postmenopausal women	I	ENDO
English	Embase	Introduction and importance: Low-grade endometrial stromal sarcomas are relatively rare tumors. We here report a case of a woman presenting with a giant metastatic low-grade endometrial stromal sarcoma with thromboembolic complications requiring urgent surgical management. Case presentation: A 58-year-old obese female was admitted, with a voluminous abdominopelvic mass, due to complications relat…	10.1016/j.ijscr.2022.107163	2022	Gnangnon, F. H. R.; Lawani, I.; Natta N'tcha, H. N.; Haag, E. K.; Dossou, F. M.; Mehinto, D. K.	A giant metastatic low-grade endometrial sarcoma requiring surgical management	I	ENDO
English	Embase Medline	BACKGROUND: Little prospective data exist on associations between polycystic ovary syndrome (PCOS) and long-term metabolic disorders/endometrial malignancy in women. We report the cases of 2 obese, infertile women with PCOS who experienced long-term adverse metabolic and endometrial consequences. CASE: The first woman developed type 2 diabetes and hypertension after a 10-year history of PCOS and …		2016	Mahmoud, S. A.; Zhang, L.; Jia, C.; Zang, H.	Adverse long-term metabolic and endometrial consequences in women with polycystic ovarian syndrome: A report of two cases	I	ENDO
English		BACKGROUND: Nulliparity is associated with an increased risk of endometrial cancer. It is less clear whether nulliparity modifies the association between other established hormone-related risk factors. The proportion of nulliparous women has increased since the mid-1970s, but most individual studies to date have been too small to test the hypothesis that endometrial cancer risk factors may be ass…	10.1002/cncr.27909	2013	Schonfeld, S. J.; Hartge, P.; Pfeiffer, R. M.; Freedman, D. M.; Greenlee, R. T.; Linet, M. S.; Park, Y.; Schairer, C.; Visvanathan, K.; Lacey, J. V.	An aggregated analysis of hormonal factors and endometrial cancer risk by parity	I	ENDO
eng		Following an abdominal hysterectomy and bilateral salpin-goophorectomy wherein a superficial (1.6 mm) well-differentiated endometrial cancer and bilateral ovarian serous cystadenomas were discovered, estrogen replacement was given. One year later the patient presented with a 9 x 7-cm left groin recurrence. Patients with endometrial carcinoma may request estrogen replacement. The benefits of such …	10.1006/gyno.1996.0082	1996	Carr, J. A.; Schoon, P. A.; Look, K. Y.	An atypical recurrence of endometrial carcinoma following estrogen replacement therapy	I	ENDO
eng		BACKGROUND: There is a strong correlation between disease mortality and the depth of myometrial invasion in stage I endometrial cancer (EC). Current assessment of the depth of invasion relies on light microscopy. Tumor cells can evade detection by light microscopy if they are vastly outnumbered by myometrial cells. Immunohistochemical (IHC) techniques against pancytokeratins (PCKs) have a great p…	10.1111/j.1048-891X.2004.14421.x	2004	Alexander-Sefre, F.; Singh, N.; Ayhan, A.; Thomas, J. M.; Jacobs, I. J.	Assessment of the depth of myometrial invasion in stage I endometrioid endometrial cancer using pancytokeratin immunohistochemistry	I	ENDO
English		Objectives. Premenopausal women may undergo surgical menopause after staging for their endometrial cancer. Our aim was to determine the association between body mass index (BMI) and surgical menopausal symptoms. Methods. We report a retrospective review of endometrial cancer patients whom underwent menopause secondary to their surgical staging procedure. Symptoms were classified as severe if trea…	10.1016/j.ygyno.2019.01.009	2019	Cripe, J. C.; Buchanan, T. R.; Kuroki, L. M.; Wan, L. P.; Mills, K. A.; Massad, L.; Hagemann, A. R.; Fuh, K. C.; Mutch, D. G.; Powell, M. A.; Matsuo, K.; Thaker, P. H.	Association between body mass index and surgical menopausal symptoms in patients with early stage endometrial cancer	I	ENDO
English	Embase Medline	Objective: To evaluate whether platelet-rich plasma (PRP) optimizes endometrial thickness (EMT) and improves live birth rates (LBR) in women with refractory thin endometrium due to varied aetiology during fresh in vitro fertilization (IVF) and frozen-thawed embryo transfer (FET). Methods: A prospective interventional study was conducted at the ART Centre of a tertiary care academic hospital. Twen…	10.5935/1518-0557.20210037	2022	Dogra, Y.; Singh, N.; Vanamail, P.	Autologous platelet-rich plasma optimizes endometrial thickness and pregnancy outcomes in women with refractory thin endometrium of varied aetiology during fresh and frozen-thawed embryo transfer cycles	I	ENDO
eng		Endometrial carcinoma is one of the most common female pelvic malignancies. It is well known that uterine endometrial cell proliferation is under the control of both estrogen and progesterone. In this review, results of the recent studies on the biosynthesis and action of estrogen and progestin in normal endometrium and its disorders will be summarized and the new aspects of hormonal therapies in…	10.1507/endocrj.kr-114	2007	Ito, K.; Utsunomiya, H.; Yaegashi, N.; Sasano, H.	Biological roles of estrogen and progesterone in human endometrial carcinoma--new developments in potential endocrine therapy for endometrial cancer	I	ENDO
English	Embase Medline			2019	Makker, V.	Breaking new ground in the treatment of advanced endometrial cancer	I	ENDO
English	Embase Medline	Estrogen-mimicking chemicals, such as cadmium, may be associated with increased susceptibility to hormone-dependent cancers, though supporting data are sparse, particularly for endometrial cancer. The Health and Environmental Exposure Research (HEER) study worked with the Arkansas Central Cancer Registry, Iowa Cancer Registry and Missouri Cancer Registry to obtain names of women diagnosed with en…	10.1371/journal.pone.0179360	2017	McElroy, J. A.; Kruse, R. L.; Guthrie, J.; Gangnon, R. E.; Robertson, J. D.	Cadmium exposure and endometrial cancer risk: A large midwestern U.S. population-based case-control study	I	ENDO
English	Embase	From the clinical and laboratory data reviewed it is apparent that the evidence for a basic derangement of endocrine homeostasis in patients who develop endometrial carcinoma is largely circumstantial. The precise nature of this endocrinopathy, if it exists, is far from clear. At this point in time more pieces of the puzzle are missing than are in place. To assume that there is a single cause for…		1974	Lucas, W. E.	Causal relationships between endocrine metabolic variables in patients with endometrial carcinoma	I	ENDO
English		The inverse relationship between cigarette smoking and endometrial carcinoma risk is well established. We examined effect modification of this relationship and associations with tumor characteristics in the National Institutes of Health-AARP Diet and Health Study. We examined the association between cigarette smoking and endometrial carcinoma risk among 110,304 women. During 1,029,041 person year…	10.1007/s10552-014-0350-1	2014	Felix, A. S.; Yang, H. P.; Gierach, G. L.; Park, Y.; Brinton, L. A.	Cigarette smoking and endometrial carcinoma risk: the role of effect modification and tumor heterogeneity	I	ENDO
English	Embase	Data available on lifestyle-associated hormonal and medical factors among endometrial cancer (EC)-affected women who carry the Lynch syndrome (LS) mutation is limited. The aim of the present retrospective case study was to compare the reproductive and medical history, as well as lifestyle-associated factors, among patients with LS and sporadic EC. The study population consisted of 50 verified ger…	10.3892/mco.2017.1211	2017	Aaltonen, M. H.; Staff, S.; Mecklin, J. P.; Pylvänäinen, K.; Mäenpää, J. U.	Comparison of lifestyle, hormonal and medical factors in women with sporadic and lynch syndrome-associated endometrial cancer: A retrospective case-case study	I	ENDO
English		In an attempt to determine a normal level of CA125 in postmenopausal women, CA125 levels of normal postmenopausal women (n = 36, 58.2 +/- 8.1 years) and postmenopausal women undergoing hormone replacement therapy (HRT) (n = 111, 56.8 +/- 6.1 years) were studied. A mean CA125 concentration of 10.0 +/- 3.8 U/ml was found in postmenopausal women without HRT and was significantly lower than that of p…	10.1006/gyno.1998.5018	1998	Kurihara, T.; Mizunuma, H.; Obara, M.; Andoh, K.; Ibuki, Y.; Nishimura, T.	Determination of a normal level of serum CA125 in postmenopausal women as a tool for preoperative evaluation and postoperative surveillance of endometrial carcinoma	I	ENDO
eng		BACKGROUND: As part of the hereditary nonpolyposis colon carcinoma (HNPCC) constellation of neoplasia caused by defects in mismatch repair genes, some endometrial carcinomas are known to have a genetic contribution to etiology. However, most endometrial carcinomas occur in postmenopausal women, presumably without the HNPCC defect. Consequently, the genetic contribution to these cases is unclear. …		1999	Olson, J. E.; Sellers, T. A.; Anderson, K. E.; Folsom, A. R.	Does a family history of cancer increase the risk for postmenopausal endometrial carcinoma? A prospective cohort study and a nested case-control family study of older women	I	ENDO
English	Embase	Objective: To evaluate whether endometrial thickness (EMT) change in response to progesterone has an effect on pregnancy outcomes in frozen-thawed embryo transfer (FET) cycles. Design: Retrospective observational study. Setting: Tertiary-care academic medical center. Participants: 4465 infertile women undergoing their first FET between January 2010 and December 2015 in our center. Methods: This o…	10.3389/fendo.2020.546232	2020	Ye, J.; Zhang, J.; Gao, H.; Zhu, Y.; Wang, Y.; Cai, R.; Kuang, Y.	Effect of Endometrial Thickness Change in Response to Progesterone Administration on Pregnancy Outcomes in Frozen-Thawed Embryo Transfer: Analysis of 4465 Cycles	I	ENDO
English	Embase Medline	This study aimed to investigate the effects of estrogen in combination with aspirin and intrauterine balloon on the uterine endometrial repair and reproductive prognosis in patients after surgery for severe intrauterine adhesion (sIUA). We prospectively recruited 114 patients with sIUA. Intrauterine device (IUD) was placed and oral estrogen was administered after surgery. Patients were divided in…	10.1155/2017/8526104	2017	Chen, Y.; Liu, L.; Luo, Y.; Chen, M.; Huan, Y.; Fang, R.	Effects of aspirin and intrauterine balloon on endometrial repair and reproductive prognosis in patients with severe intrauterine adhesion: A prospective cohort study	I	ENDO
eng		Carcinoma of the uterine corpus (endometrial cancer) remains the gynecologic malignant disease with the highest annual prevalence in the United States. The most common histologic type is adenocarcinoma, although more aggressive variants (e.g., papillary serous carcinoma and clear cell carcinoma) have been identified. Risk factors that are strongly associated with the development of endometrial ca…	10.1016/s0147-0272(97)80002-5	1997	Greven, K. M.; Corn, B. W.	Endometrial cancer	I	ENDO
English	Embase Medline	This review summarizes the epidemiology, prevention, diagnosis and treatment, and prognosis of endometrial carcinoma. Although the incidence of disease has remained stable, the death rate has increased over 100% over the last two decades. Precursor lesions of complex hyperplasia with atypia are associated with an endometrial carcinoma in over 40% of cases. The percentage of obese women with endom…	10.1097/AOG.0b013e318162f690	2008	Sorosky, J. I.	Endometrial cancer	I	ENDO
English		Endometrial cancer is the most common gynaecological cancer in high income countries and its incidence is rising globally. Although an ageing population and fewer benign hysterectomies have contributed to this trend, the growing prevalence of obesity is the major underlying cause. Obesity poses challenges for diagnosis and treatment and more research is needed to offer primary prevention to high-…		2022	Crosbie, E. J.; Kitson, S. J.; McAlpine, J. N.; Mukhopadhyay, A.; Powell, M. E.; Singh, N.	Endometrial cancer	I	ENDO
English	Scopus			2009	Holland, C.	Endometrial cancer	I	ENDO
English	Embase Medline		10.1016/j.maturitas.2005.05.019	2005	Speroff, L.	Endometrial cancer - Surprising reports	I	ENDO
English		Purpose of review Endometrial cancer can affect reproductive-age women who may desire fertility preservation. This article discusses the current, available data about conservative management of endometrial cancer in young women. Recent findings Reproductive-age women with well differentiated endometrial carcinoma have an overall favorable prognosis provided that the tumor is identified at an earl…	10.1097/01.gco.0000193012.11523.c5	2006	Rackow, B. W.; Arici, A.	Endometrial cancer and fertility	I	ENDO
eng		Most instances of endometrial cancer are potentially preventable. Unopposed endogenous estrogen stimulation of the endometrium has been shown to be the predisposing risk factor in most cases. Risk factors have been well-delineated, and it is important to recognize and treat the progesterone-deficient patient. Low-dose oral contraceptive pills in healthy, nonsmoking, older reproductive-aged women …	10.1016/s0889-8529(05)70255-3	1997	Sulak, P. J.	Endometrial cancer and hormone replacement therapy. Appropriate use of progestins to oppose endogenous and exogenous estrogen	I	ENDO
eng		OBJECTIVE: To evaluate the experience with endometrial carcinoma in women 45 years or younger at the Royal Hospital for Women, Sydney, Australia. METHODS: We evaluated the clinical history, morphology, treatment, and follow-up of 17 premenopausal women 45 years or younger who had been diagnosed with endometrial cancer. All histopathology was reviewed. RESULTS: Sixteen patients received their prim…	10.1016/0029-7844(95)00001-8	1995	Gitsch, G.; Hanzal, E.; Jensen, D.; Hacker, N. F.	Endometrial cancer in premenopausal women 45 years and younger	I	ENDO
English	Embase Medline	Background. The incidence of isolated aortic nodal metastasis in clinical stages I and II endometrial cancer is generally low. Nevertheless, para-aortic nodes are still assessed during staging procedures, which include hysterectomy, bilateral salpingo-oophorectomy (BSO), and pelvic and para-aortic lymph node sampling up to the level of the inferior mesenteric artery (IMA). The procedure can be pe…	10.1016/j.ygyno.2004.01.003	2004	Eitan, R.; Abu-Rustum, N. R.; Walker, J. L.; Barakat, R. R.	Endometrial cancer metastatic to infrarenal aortic lymph nodes unrecognized during laparoscopic inframesenteric aortic lymph node dissection	I	ENDO
eng		OBJECTIVE: To establish the endometrial cancer detection rate in women using hormone replacement therapy presenting with postmenopausal bleeding. STUDY DESIGN: Retrospective cohort study. Setting and populationRapid access gynaecology clinic at a tertiary hospital. Women aged under 60 years referred with postmenopausal bleeding. METHODS: Retrospective study of referrals received between 1 January…	10.1177/20533691221116171	2022	Buchanan, C.; Robinson, M.; Macdonald, M. C.	Endometrial cancer rate in Hormone replacement therapy users with postmenopausal bleeding: Retrospective cohort study	I	ENDO
English		Endometrial cancer covers several different types, the most prevalent in the developed world being endometrioid adenocarcinoma, which is estrogen-dependent and has a better prognosis compared to the non-estrogen-dependent types, e. g. papillary serous adenocarcinoma and clear cell carcinomas. Prognosis is also dependent on tumor differentiation and stage, and treatment should be adjusted accordin…	10.3109/13697137.2010.550974	2011	Ulrich, L. S. G.	Endometrial cancer, types, prognosis, female hormones and antihormones	I	ENDO
English	Embase Medline	Endometrial cancer (EC) is the most commonly diagnosed gynecologic malignancy. Although early-stage EC is effectively treated surgically, commonly without adjuvant therapy, the treatment of high-risk and advanced disease is more complex. Chemotherapy has evolved into an important modality in high-risk early-stage and advanced-stage disease, and in recurrent EC. Multi-institutional trials are in p…	10.1016/j.ejogrb.2013.01.018	2013	Tsikouras, P.; Bouchlariotou, S.; Vrachnis, N.; Dafopoulos, A.; Galazios, G.; Csorba, R.; Von Tempelhoff, G. F.	Endometrial cancer: Molecular and therapeutic aspects	I	ENDO
English	Scopus		10.1002/mpo.2950080214	1980	Brown, G.; Li, F. P.; Cohen, H.; Cassady, J. R.; Goldstein, D.	Endometrial carcinoma after Hodgkin disease in childhood	I	ENDO
English	Embase Medline	This chapter focuses on premalignant and malignant diseases of the endometrium (lining of the uterus). Endometrial carcinoma is the most common gynecologic cancer in the United States. Women have a 1 in 40 lifetime risk of being diagnosed with endometrial cancer, the fourth most common malignancy among women. An estimated 61,880 new diagnoses of uterine cancer and 12,160 deaths from the disease o…		2020	Javadian, P.; Nezhat, F.	Endometrial carcinoma and its precursors	I	ENDO
eng		Endometrial carcinoma remains the most common invasive gynecologic malignancy. Increased longevity is associated with an increased incidence of endometrial carcinoma (EC) in elderly women. While recent studies have looked at aging and its relation to ovarian, breast, and cervical cancer, few have focused on EC in the growing elderly population. This study analyzed 35 histologic specimens of EC in…	10.1006/gyno.1995.1210	1995	Hoffman, K.; Nekhlyudov, L.; Deligdisch, L.	Endometrial carcinoma in elderly women	I	ENDO
English		Background: The study was conducted to evaluate the effects of a 91-day extended-regimen oral contraceptive (OC) containing levonorgestrel (LNG) with low-dose ethinyl estradiol (EE) in place of placebo on endometrial histology. Study Design: Endometrial biopsies were obtained prior to initiation and posttreatment, between cycle Days 60 and 84 (during combination EE/LNG tablets), between cycle Day…	10.1016/j.contraception.2007.11.006	2008	Anderson, F. D.; Feldman, R.; Reape, K. Z.	Endometrial effects of a 91-day extended-regimen oral contraceptive with low-dose estrogen in place of placebo	I	ENDO
eng		OBJECTIVE: To investigate endometrial effects of tibolone administered to postmenopausal women for 3 years. METHODS: Postmenopausal women (N=3,519) aged 60-85 years (mean 68 years) with a uterus and with osteoporosis were randomly assigned to receive tibolone orally, 1.25 mg per day, or identical placebo. We evaluated effects on endometrial thickness in all women, and examined endometrial histolo…	10.1097/AOG.0b013e3181809e25	2008	Ettinger, B.; Kenemans, P.; Johnson, S. R.; Mol-Arts, M.; Van Os, S.; Seifert, W.; Verweij, P. J.; Cummings, S. R.	Endometrial effects of tibolone in elderly, osteoporotic women	I	ENDO
English		Postmenopausal endometrial fluid accumulation was considered in the east to be related to cancer of the genital organs. Our purpose was to evaluate its prevalence, and its association with cervical stricture, use of hormone replacement therapy and endometrial pathology. A group of 1074 asymptomatic postmenopausal women aged 57-61 (mean 59) years was examined by transvaginal sonography with color …	10.1046/j.1469-0705.1996.08010037.x	1996	Vuento, M. H.; Pirhonen, J. P.; Makinen, J. I.; Tyrkko, J. E.; Laippala, P. J.; Gronroos, M.; Salmi, T. A.	Endometrial fluid accumulation in asymptomatic postmenopausal women	I	ENDO
German		Objective: Most endometrial carcinomas are associated with hyperestrogenism and endometrial hyperplasia. The aim of this study was to establish the carcinogenic potential of endometrial hyperplasia with or without progestin therapy. Methods: We reviewed endometrial curettage specimens from 538 patients with complex or atypical endometrial hyperplasia over a 20-year period. Histologic features wer…	10.1055/s-2001-15981	2001	Horn, L. C.; Schnurrbusch, U.; Bilek, K.; Einenkel, J.	Endometrial hyperplasia: The risk of progression to carcinoma in a series of 538 cases	I	ENDO
eng		Endometrial microcalcifications are uncommon, with alleged clinical implications ranging from innocuous to ominous. We reviewed the histopathologic slides from 29 patients who had endometrial echogenic foci on pelvic ultrasound and found many endometrial microcalcifications. The extent of microcalcifications in each specimen was graded on a semiquantitative scale from 0 to 3. The mean patient age…	10.1097/pgp.0b013e31812e95cb	2008	Truskinovsky, A. M.; Gerscovich, E. O.; Duffield, C. R.; Vogt, P. J.	Endometrial microcalcifications detected by ultrasonography: clinical associations, histopathology, and potential etiology	I	ENDO
English	Embase Medline	Selective estrogen receptor modulators (SERMs) have the ability to provide mixed functional estrogen receptor (ER) agonist or antagonist activity, depending on the target tissue. Tamoxifen, the first SERM available for clinical use, is regarded as a highly effective agent for the prevention and treatment of breast cancer. However, tamoxifen exhibits ER agonist activity in the uterus and is associ…	10.1097/gme.0b013e3181c4f1d6	2010	Pinkerton, J. V.; Goldstein, S. R.	Endometrial safety: A key hurdle for selective estrogen receptor modulators in development	I	ENDO
English	Embase		10.1007/s13224-021-01442-9	2021	Nath, A. G.; Suchetha, S.; Rema, P.; Sivarenjith, J.; John, E. R.; Mony, R. P.	Endometrial Stromal Sarcoma, an Unusual Recurrence: A Case Report	I	ENDO
English	Embase	Uterine sarcomas comprise 2-3% of all uterine malignancies. Tumors in this category are, in order of decreasing incidence, carcinosarcoma, leiomyosarcoma, endometrial stromal sarcoma, and adenosarcoma. Endometrial stromal sarcomas are divided into low- and high-grade according to tumor cell morphology and mitotic rate. Low-grade tumors are characterized by a slow growth pattern, presence of estro…		2004	Maluf, F. C.; Aghajanian, C.; Spriggs, D.	Endometrial Stromal Sarcoma: Etiology, Prognosis and Treatment Options	I	ENDO
English		Endometriosis occurs in 2-4% of postmenopausal women. There have been a few reports of endometriosis in women in whom neither history nor diagnostic imaging indicated the presence of this disease, either at reproductive age or after menopause. A case is described of an 84-year-old patient with extensive deep pelvic endometriosis imitating advanced neoplastic process.	10.1080/13697137.2017.1398229	2018	Suchonska, B.; Gajewska, M.; Zygula, A.; Wielgos, M.	Endometriosis resembling endometrial cancer in a postmenopausal patient	I	ENDO
Chinese	Embase	OBJECTIVE: To explore risk factors of endometrial cancer in Beijing, and finally find out evidence upon which decisions can be made for preventive activities. METHODS:Case control study. Eligible case patients (n = 421) were Beijing residents who were for the first time diagnosed of endometrial carcinoma from Jan. 1 2001 to Dec. 31 2002, and who were still accessible in the mean time. Each case w…		2009	Hao, J. Z.; Zhang, S. W.; Wang, T.; Deng, X. H.	Epidemiological study of endometrial cancer in Beijing	I	ENDO
eng		Endometrial cancer is the commonest gynaecological cancer mostly affecting women in the post-menopausal age group. Rates vary worldwide and are highest in white women in Western populations. Some risk factors are related to reproduction, such as early age at menarche, late age at menopause and nulliparity, while others are more directly oestrogen-related, for example, conditions such as the polyc…	10.1053/beog.2000.0180	2001	Purdie, D. M.; Green, A. C.	Epidemiology of endometrial cancer	I	ENDO
English	Embase Medline	The first joint European Society for Medical Oncology (ESMO), European SocieTy for Radiotherapy & Oncology (ESTRO) and European Society of Gynaecological Oncology (ESGO) consensus conference on endometrial cancer was held on 11-13 December 2014 in Milan, Italy, and comprised a multidisciplinary panel of 40 leading experts in the management of endometrial cancer. Before the conference, the expert …	10.1093/annonc/mdv484	2016	Colombo, N.; Creutzberg, C.; Amant, F.; Bosse, T.; González-Martón, A.; Ledermann, J.; Marth, C.; Nout, R.; Querleu, D.; Mirza, M. R.; Sessa, C.; Abal, M.; Altundag, O.; Banerjee, S.; Casado, A.; De Agustín, L. C.; Cibula, D.; Del Campo, J. M.; Emons, G.; Goffin, F.; González-Martín, A.; Greggi, S.; Haie-Meder, C.; Katsaros, D.; Kesic, V.; Kurzeder, C.; Lax, S.; Lécuru, F.; Levy, T.; Lorusso, D.;…	ESMO-ESGO-ESTRO consensus conference on endometrial cancer: Diagnosis, treatment and follow-up	I	ENDO
English	Embase Medline	The first joint European Society for Medical Oncology (ESMO), European SocieTy for Radiotherapy & Oncology (ESTRO) and European Society of Gynaecological Oncology (ESGO) consensus conference on endometrial cancer was held on 11-13 December 2014 in Milan, Italy, and comprised a multidisciplinary panel of 40 leading experts in the management of endometrial cancer. Before the conference, the expert …	10.1097/IGC.0000000000000609	2016	Colombo, N.; Creutzberg, C.; Amant, F.; Bosse, T.; González-Martín, A.; Ledermann, J.; Marth, C.; Nout, R.; Querleu, D.; Mirza, M. R.; Sessa, C.	ESMO-ESGO-ESTRO Consensus Conference on Endometrial Cancer: Diagnosis, Treatment and Follow-up	I	ENDO
English	Embase Medline	It has become evident that the estrogen secreting tumors of the ovary are associated with endometrial carcinoma, but this association is most easily observed in the postmenopausal patient where the incidence of carcinoma has been reported at 10.3% (102) to 24% (83). The most consistent association of endometrial carcinoma is with polycystic ovarian disease where 19 (34), 21 (152), and 25% (150) o…		1977	Knab, D. R.	Estrogen and endometrial carcinoma	I	ENDO
English		Estrogen plays an essential role in type I endometrial cancer cell proliferation. Despite great progresses in the etiology has been obtained in the past, however, the molecular mechanisms remain to be fully clarified. Prohibitin has been demonstrated involvement in multiple cancers' development. If it also contributes to estrogen-driven endometrial cancer proliferation is not clear. IHC assay res…	10.7150/jca.28218	2019	Yang, B.; Chen, R. Y.; Liang, X. Y.; Shi, J. Y.; Wu, X. M.; Zhang, Z. B.; Chen, X.	Estrogen Enhances Endometrial Cancer Cells Proliferation by Upregulation of Prohibitin	I	ENDO
English	Embase	Introduction: Each month the human endometrium undergoes cyclic changes of growth and differentiation under the tight control of the two key ovarian hormones, estrogen and progesterone. Although endometrial dysfunctions result in a number of disorders including endometriosis, infertility and cancer, in vitro studies were hampered by the lack of a reliable epithelial cell model. Hence, our aim was…	10.1177/1933719119834079	2019	Haider, S.; Gamperl, M.; Saleh, L.; Pollheimer, J.; Latos, P.; Knöfler, M.	Estrogen induces ciliogenesis in 3D organoid cultures of human endometrial glands	I	ENDO
eng		Data reported since 1975 indicate that the natural hormone estrogen may act as a carcinogen when unopposed by an adequate amount of progesterone. Carcinogenesis may proceed when it is present at a high level for a short time. It is generally accepted that 3 groups of women have been at risk of developing cancer from exogenous estrogen exposure: 1) women who took sequential oral contraceptives; 2)…		1982	Ziel, H. K.	Estrogen's role in endometrial cancer	I	ENDO
English	Embase	Introduction We aim to evaluate the sensitivity and specificity of endometrial thickness and baseline risk factors as a predictor of endometrial abnormalities in symptomatic and asymptomatic postmenopausal women. Methods A retrospective observational study conducted at Redcliffe Hospital, Australia over a 10-year period between January 2003 and December 2012, on postmenopausal women >50 years who…		2017	Yerrisani, J.; Ballard, E.; Kothari, A.	Evaluation of sensitivity and specificity of endometrial thickness on transvaginal ultrasound and baseline risk factors as a predictor for endometrial abnormalities in symptomatic and asymptomatic postmenopausal women	I	ENDO
Japanese	Embase	The uptake of 3H thymidine, the tritium labeled precursor of DNA, in various endometria and endometrial carcinoma was examined to try to detect a relationship between the synthetic activity of DNA and physiological and pathological changes of the endometrium. A total of 34 patients with normal, hyperplastic, atrophic or carcinomatous endometrium were included in the study. The labeling index in t…		1973	Kubo, M.	Experimental study on 3H thymidine uptake in various endometria and in endometrial carcinoma (Japanese)	I	ENDO
eng		Cell kinetic information is an important adjuvant to histologic grading and to stage in some malignant tumors. Some studies have shown that in endometrial carcinomas, flow cytometric S-phase correlates with known prognostic parameters. In the current study, the expression of silver-stained nucleolar organizer regions (AgNORs) and MIB-1 (ki-67-paraffin) was assessed on paraffin sections in 112 end…	10.1097/00004347-199401000-00005	1994	Nielsen, A. L.; Nyholm, H. C.; Engel, P.	Expression of MIB-1 (paraffin ki-67) and AgNOR morphology in endometrial adenocarcinomas of endometrioid type	I	ENDO
English	Embase Medline	Background: There are therapeutic dilemmas regarding conservative management of endometrial cancer in young women. Methods: We planned a prospective study to conservatively treat women aged under 40 years with clinical stage 1A, grade 1 endometrioid adenocarcinoma from 1999 to 2005. There were nine women (aged 28-40) who fulfilled the criteria, and medroxyprogesterone acetate (400 mg/day) was con…	10.1093/humrep/dem088	2007	Yamazawa, K.; Hirai, M.; Fujito, A.; Nishi, H.; Terauchi, F.; Ishikura, H.; Shozu, M.; Isaka, K.	Fertility-preserving treatment with progestin, and pathological criteria to predict responses, in young women with endometrial cancer	I	ENDO
English; French	Scopus		10.1016/j.bulcan.2015.01.006	2015	Sénéchal, C.; Cottereau, E.; De Pauw, A.; Elan, C.; Dagousset, I.; Fourchotte, V.; Gauthier-Villars, M.; Lae, M.; Stoppa-Lyonnet, D.; Buecher, B.	Genetic and environmental risk factors of endometrial cancers	I	ENDO
English		Background: It is well established that estrogen increases endometrial cancer risk, whereas progesterone opposes the estrogen effects. The PROGINS allele of the progesterone receptor (PGR) gene reduces the function of PGR and has been associated with increased risk of the endometrioid type ovarian cancer. We investigated whether genetic variation in PGR is also associated with endometrial cancer …	10.1093/carcin/bgq113	2010	Lee, E.; Hsu, C.; Haiman, C. A.; Razavi, P.; Horn-Ross, P. L.; Van Den Berg, D.; Bernstein, L.; Le Marchand, L.; Henderson, B. E.; Setiawan, V. W.; Ursin, G.	Genetic variation in the progesterone receptor gene and risk of endometrial cancer: a haplotype-based approach	I	ENDO
Italian	Embase	The authors report a case of a granulosa cell tumor associated with endometrial carcinoma in a 59-yr-old woman. The description of this case is reexamined in the light of the literature and confirms the incidence of endometrial carcinoma in menopausal and post-menopausal patients in combination with granulosa-cells tumor. The relative frequency of this association is generally considered to be du…		1977	Pozzi, V.; Cardillo, M. R.	Granulosa cell tumour associated with endometrial carcinoma. Report of a case	I	ENDO
English	Embase Medline	Histone deacetylase inhibitors (HDACIs) have recently emerged as promising anticancer drugs to induce cell cycle arrest, cytodifferentiation, and apoptosis. It is suggested, however, that HDACIs promote cell migration and invasion depending on the cell type. We have reported previously that treatment with HDACIs, including trichostatin A and suberoylanilide hydroxamic acid (SAHA) or progesterone …	10.1210/en.2006-0896	2007	Uchida, H.; Maruyama, T.; Ono, M.; Ohta, K.; Kajitani, T.; Masuda, H.; Nagashima, T.; Arase, T.; Asada, H.; Yoshimura, Y.	Histone deacetylase inhibitors stimulate cell migration in human endometrial adenocarcinoma cells through up-regulation of glycodelin	I	ENDO
English		The relationship between hormones and endometrial cancer is well known because disease states, such as chronic anovulation and endogenous estrogen production from hormone-secreting tumors (for example, granulosa cell tumor of the ovary), are related to excess estrogen, and unopposed estrogen use might lead to endometrial overgrowth, hyperplasia, and subsequent development of endometrial carcinoma…	10.1016/j.tjog.2012.09.003	2012	Lee, W. L.; Lee, F. K.; Su, W. H.; Tsui, K. H.; Kuo, C. D.; Hsieh, S. L. E.; Wang, P. H.	Hormone therapy for younger patients with endometrial cancer	I	ENDO
French	Embase	Because of hormono-dependency, endometrial cancer seems regulated at the clinical level as well in growth as in progession by simple interactions of a limited number of hormones:estrogens, progestogens, gonadotropins, GnRH's and their analogues, anti-estrogens, perhaps androgens. Numerous data link endometrial cancer to endogenous or exogenous hyperestrogeny:estrogens seem directly involved in th…		1994	Bonte, J.	Hormone-dependency in endometrial cancer	I	ENDO
English	Embase Medline		10.1016/S0140-6736(05)66431-8	2005	Brinton, L. A.; Lacey Jr, J. V.; Trimble, E. L.	Hormones and endometrial cancer - New data from the Million Women Study	I	ENDO
English	Embase Medline	Endometrial cancer (EC) is the commonest gynaecological cancer in the Western World with an alarmingly increasing incidence related to longevity and obesity. Ovarian hormones regulate normal human endometrial cell proliferation, regeneration and function therefore are implicated in endometrial carcinogenesis directly or via influencing other hormones and metabolic pathways. Although the role of u…	10.1515/hmbci-2016-0005	2016	Kamal, A.; Tempest, N.; Parkes, C.; Alnafakh, R.; Makrydima, S.; Adishesh, M.; Hapangama, D. K.	Hormones and endometrial carcinogenesis	I	ENDO
English	Embase	Recent evidence has challenged the traditional paradigm in gynecology that women over the age of 45 years who are undergoing hysterectomy should also undergo prophylactic oophorectomy. Oophorectomy in young women is associated with an increased risk in cardiac disease, osteoporosis and all-cause mortality. With the increasing incidence of endometrial cancer in young women, the decision of whether…	10.1586/eog.09.71	2010	Govindappagari, S.; Shah, M.; Wright, J. D.	Hysterectomy and concurrent oophorectomy for endometrial cancer: Which women benefit?	I	ENDO
English	Embase Medline	Research question: Do IVF treatments after conservative management of endometrial atypical hyperplasia or grade 1 endometrial adenocarcinoma (AH/EC) increase the risk of disease recurrence? Design: This is a prospective cohort study from a national registry from January 2008 to July 2019. Sixty patients had an AH/EC and received progestin treatment using chlormadinone acetate for at least 3 month…	10.1016/j.rbmo.2021.06.007	2021	Vaugon, M.; Peigné, M.; Phelippeau, J.; Gonthier, C.; Koskas, M.	IVF impact on the risk of recurrence of endometrial adenocarcinoma after fertility-sparing management	I	ENDO
English	Embase Medline	Objective: To reduce estrogen exposure in women with endometrial cancer undergoing in vitro fertilization using an aromatase inhibitor. Design: Prospective case series. Setting: Academic center for reproductive medicine. Patient(s): Endometrial carcinoma patients presenting for fertility preservation or fresh embryo transfer to gestational carrier. Intervention(s): Four patients with endometroid …	10.1016/j.fertnstert.2006.12.068	2007	Azim, A.; Oktay, K.	Letrozole for ovulation induction and fertility preservation by embryo cryopreservation in young women with endometrial carcinoma	I	ENDO
English		Study Objective: To compare the long-term outcomes of intrauterine morcellation (IUM) of endometrial polyps vs a traditional operative polypectomy technique, hysteroscopic resection (HSR), and to identify factors predictive of recurrent abnormal uterine bleeding (AUB) after operative polypectomy. Design: Retrospective cohort study (Canadian Task Force classification II-2). Setting: Minimally inva…	10.1016/j.jmig.2012.10.013	2013	AlHilli, M. M.; Nixon, K. E.; Hopkins, M. R.; Weaver, A. L.; Laughlin-Tommaso, S. K.; Famuyide, A. O.	Long-Term Outcomes After Intrauterine Morcellation vs Hysteroscopic Resection of Endometrial Polyps	I	ENDO
English	Embase Medline	Background: Many women carry male cells of presumed fetal origin–so-called male-origin microchimerism (MOM)–in their circulation and tissues. Studies have found reduced risks of hormone dependent cancers, including breast and ovarian cancer, among MOM-positive women. The aim of this study was to investigate the association between MOM and endometrial cancer. Methods: We designed a prospective cas…	10.1016/j.canep.2022.102169	2022	Hallum, S.; Petersen, G. L.; Jakobsen, M. A.; Pinborg, A.; Kuhlmann, C.; Tjønneland, A.; Kamper-Jørgensen, M.	Male-origin microchimerism and endometrial cancer: A prospective case-cohort study	I	ENDO
English		Endometrial cancer is one of the gynaecological cancers that carries good overall prognosis because it is often detected at early stages of disease. The International Federation of Gynecology and Obstetrics replaced clinical staging with surgical staging in 1988 and updated the system in 2009. Controversies remain regarding the recommended screening protocol for women with a high risk of endometr…	10.1016/S1470-2045(09)70290-6	2009	Tangjitgamol, S.; Anderson, B. O.; See, H. T.; Lertbutsayanukul, C.; Sirisabya, N.; Manchana, T.; Ilancheran, A.; Lee, K. M.; Lim, S. E.; Chia, Y. N.; Domingo, E.; Kim, Y. T.; Lai, C. H.; Dali, Azhm; Supakapongkul, W.; Wilailak, S.; Tay, E. H.; Kavanagh, J.	Management of endometrial cancer in Asia: consensus statement from the Asian Oncology Summit 2009	I	ENDO
English	Embase Medline	Endometrial cancer is the most common gynecologic cancer and its incidence is rising among premenopausal women. Hysterectomy and bilateral salpingo-oophorectomy, traditional treatment for endometrial cancer, causes loss of fertility and ovarian function, both of which can significantly negatively impact a young woman's physical and mental well-being. Recently, conservative management with progest…	10.1097/GRF.0b013e318218607c	2011	Shah, M. M.; Wright, J. D.	Management of endometrial cancer in young women	I	ENDO
eng		Identification of biomarkers potentially provides prognostic information that can help guide clinical decision-making. Given the relationship between estrogen exposure and endometrial cancer, especially low grade endometrioid carcinoma, we hypothesized that high expression of genes induced by estrogen would identify low risk endometrioid endometrial cancers. cDNA microarray and qRT-PCR verificati…	10.4161/cbt.8.22.9740	2009	Westin, S. N.; Broaddus, R. R.; Deng, L.; McCampbell, A.; Lu, K. H.; Lacour, R. A.; Milam, M. R.; Urbauer, D. L.; Mueller, P.; Pickar, J. H.; Loose, D. S.	Molecular clustering of endometrial carcinoma based on estrogen-induced gene expression	I	ENDO
English		The risk for endometrial carcinoma is directly related to age, with most cases occurring after the menopause. At this age group, the synthesis of estrogens continues, despite the decline of ovarian function. Androgen metabolism, in particular, is accelerated postmenopausally in all women, with the conversion of androstenedione to estrone. The reaction increases with increasing body weight. Thus, …		2013	Sivridis, E.; Giatromanolaki, A.	New Insights into Pathology of Endometrial Carcinoma at Menopause	I	ENDO
eng		Unopposed oestrogen is responsible for approximately 80% of all the endometrial cancers. The relationship between unopposed oestrogen and endometrial cancer was indicated by the increase in the number of endometrial cancer cases due to the widespread use of oestrogen replacement therapy. Approximately 30% of the endometrial cancer patients have mutations in the Wnt signalling pathway. How the unb…	10.1093/carcin/bgy079	2018	Goad, J.; Ko, Y. A.; Kumar, M.; Jamaluddin, M. F. B.; Tanwar, P. S.	Oestrogen fuels the growth of endometrial hyperplastic lesions initiated by overactive Wnt/β-catenin signalling	I	ENDO
eng		This review of the connection between unopposed estrogen therapy for climacteric symptoms and the development of endometrial hyperplasia briefly outlines the history of the association, and then concentrates on clinical classification problems which muddy the attempts to come to a clear understanding of the relationship between estrogen replacement therapy (ERT) and endometrial cancer. Little agr…		1980	Thom, M. H.; Studd, J. W.	Oestrogens and endometrial hyperplasia	I	ENDO
English	Scopus		10.1016/j.critrevonc.2005.11.002	2006	Gadducci, A.; Cosio, S.; Genazzani, A. R.	Old and new perspectives in the pharmacological treatment of advanced or recurrent endometrial cancer: Hormonal therapy, chemotherapy and molecularly targeted therapies	I	ENDO
English	Scopus			2009	Polyzos, D.; Economides, P.; Zervoudis, S.; Iatrakis, G.; Lykeridou, K.	Pathologically increased endometrial thickness in ultrasound examination: Causes, diagnosis and treatment	I	ENDO
English		Objectives: We analyzed clinical data and pathological features of six cases of malignant endometrial polyps, to compare these with other examples reported in literature and to define the features of endometrial cancer arising in polyps. Moreover, to clarify the mechanisms of carcinogenesis in malignant endometrial polyps we examined the expression of cyclooxygenase-2 (COX-2), P53 and Ki 67 and t…	10.1016/j.maturitas.2006.08.002	2007	Giordano, G.; Gnetti, L.; Merisio, C.; Melpignano, M.	Postmenopausal status, hypertension and obesity as risk factors for malignant transformation in endometrial polyps	I	ENDO
English	Embase Medline	Exogenous oestrogens are highly effective in relieving not only the acute symptoms of ovarian failure, such as vasomotor instability and vaginal dryness, but also in conserving postmenopausal bone mass. However, the oestrogen doses needed to achieve these benefits also induce endometrial proliferation. The risk of endometrial hyperplasia and carcinoma are thereby increased and unopposed oestrogen…		1986	Whitehead, M. I.	Prevention of endometrial abnormalities	I	ENDO
English		Background: Because of their antioxidant and antimutagenic properties, flavonoids may reduce cancer risk. Some flavonoids have antiestrogenic effects that can inhibit the growth and proliferation of endometrial cancer cells. Methods: In order to examine the relation between dietary flavonoids and endometrial cancer, we analysed data from an Italian case-control study including 454 incident, histo…	10.1038/bjc.2013.447	2013	Rossi, M.; Edefonti, V.; Parpinel, M.; Lagiou, P.; Franchi, M.; Ferraroni, M.; Decarli, A.; Zucchetto, A.; Serraino, D.; Dal Maso, L.; Negri, E.; La Vecchia, C.	Proanthocyanidins and other flavonoids in relation to endometrial cancer risk: a case-control study in Italy	I	ENDO
eng		There is a close relationship between the amount of estogen and progesterone secreted by the ovary from puberty to menopause and the development of hyperplastic endometrium of all types and finally endometrial cancer. The endogenous endocrine pattern reflects progesterone deficiency (corpus luteum deficiency). Such deficiency can also develop when treatment with exogenous estrogen and progestogen…	10.1016/j.maturitas.2008.12.018	2009	Schindler, A. E.	Progestogen deficiency and endometrial cancer risk	I	ENDO
English	Embase Medline	Objective To assess prognostic factors associated with disease-related survival in endometrial stromal sarcoma (ESS) using the 2009 FIGO staging system. Methods From January 1990 to January 2012, 114 patients with ESS were identified at the Samsung and Asan Medical Center and data were retrospectively analyzed. Results Ten (8.7%) patients died of the disease and 33 (28.9%) patients relapsed. The …	10.1016/j.ygyno.2013.10.029	2014	Yoon, A.; Park, J. Y.; Park, J. Y.; Lee, Y. Y.; Kim, T. J.; Choi, C. H.; Bae, D. S.; Kim, B. G.; Lee, J. W.; Nam, J. H.	Prognostic factors and outcomes in endometrial stromal sarcoma with the 2009 FIGO staging system: A multicenter review of 114 cases	I	ENDO
eng		Endometrial carcinoma is the most common malignancy of the female genital tract in industrialized countries, and occurs predominantly after the menopause. Although most endometrial carcinomas are detected at low stage, there is still a significant mortality from the disease. In postmenopausal women, prolonged life expectancy, changes in reproductive behavior and prevalence of overweight and obesi…	10.1111/j.1447-0756.2008.00796.x	2008	Uharcek, P.	Prognostic factors in endometrial carcinoma	I	ENDO
eng		Only a small number of endometrial carcinomas have been examined for proliferating cell nuclear antigen. The results indicate that a high proliferating cell nuclear antigen content correlates with a poor prognosis. One hundred eight endometrial carcinomas of endometrioid type were examined with the monoclonal antibody PC10 (48 tumors from postmenopausal estrogen users and 60 tumors from nonusers)…	10.1016/0046-8177(93)90115-w	1993	Nielsen, A. L.; Nyholm, H. C.	Proliferating cell nuclear antigen in endometrial adenocarcinomas of endometrioid type correlated with histologic grade, stage, previous hormonal treatment, and survival	I	ENDO
eng		Prophylactic bilateral salpingo-oophorectomy (PBSO) is regularly performed when patients have a high risk of developing ovarian cancer (i.e. a personal or family history). Most commonly, PBSO is performed in pre-menopausal women who have completed childbearing. The major risk of uterine preservation is future development of endometrial cancer. We report two cases that highlight such occurrences i…	10.1016/j.crwh.2020.e00195	2020	Halassy, S.; Au, K.; Malviya, V.; Mullings-Britton, J.	Prophylactic bilateral Salpingo-oophorectomy and eventual development of endometrial cancer: Two individual case reports	I	ENDO
eng		The authors here report a case of an infertile woman with diffuse leiomyomatosis of the uterus, which is a rare benign pathological condition in which the myometrium is occupied by innumerable small fibroid nodules. Due to the progressive abdominal distension of the patient and the desire for pregnancy of the couple, myomectomy was performed as a primary treatment. Urgent relaparotomy was require…		2014	Kitaya, K.; Yasuo, T.; Nakamura, Y.	Recovery from endometrial thinning and successful pregnancy following vitamin E and C supplementation in infertile woman undergoing myomectomy for diffuse leiomyomatosis of the uterus: a case report	I	ENDO
English		Endometrial cancer is a disease primarily driven by cumulative exposure to estrogen unopposed by progesterone. Reproductive factors associated with changes in endogenous hormone levels and use of exogenous hormones such as postmenopausal hormones influence the risk of disease. The authors used the Nurses' Health Study, comprised of 121,700 nurses, to assess the above associations. Over 28 years o…	10.1002/ijc.24672	2010	Karageorgi, S.; Hankinson, S. E.; Kraft, P.; De Vivo, I.	Reproductive factors and postmenopausal hormone use in relation to endometrial cancer risk in the Nurses' Health Study cohort 1976-2004	I	ENDO
English	Embase Medline	We aimed to explore the clinical effects of the endometrial preparation protocol for frozen-thawed embryo transfer (FET) in women with endometrial polyps. This retrospective study was performed at the Reproductive Medicine Centre of the First Affiliated Hospital of Sun Yat-sen University between January 2015 and May 2018 involving women diagnosed with endometrial polyps by hysteroscopy. The freez…	10.1080/14647273.2020.1855368	2020	Wang, Z.; Wen, Y.; Xiong, Y.; Li, Y.; Huang, J.; Xu, Y.	Retrospective analysis of the endometrial preparation protocols for frozen-thawed embryo transfers in women with endometrial polyps	I	ENDO
English	Embase Medline	Three categories of risk factors for endometrial cancer are reviewed. The first consists of what may be considered as variations in normal anatomy or physiology. Risk factors of this type for endometrial cancer include overweight, nulliparity, and late menopause. Second, certain frank disease states are associated with increased risk of endometrial cancer. These include diabetes mellitus, hyperte…	10.1016/0090-8258(74)90003-1	1974	MacMahon, B.	Risk factors for endometrial cancer	I	ENDO
eng		Endometrial cancer is the most common malignancy of women in developed countries, and its incidence is rising among pre- and postmenopausal women. In developed and numerous developing countries endometrial cancer, as well as other types of female cancers are an ever-increasing threat that may be explained, among other reasons, by increased life expectancy and changes in lifestyle factors. Endomet…		2013	Ali, A. T.	Risk factors for endometrial cancer	I	ENDO
English		BRCA mutation carriers may use tamoxifen for breast cancer prevention or treatment. Hormone replacement therapy is often prescribed after surgical menopause and oral contraceptives are recommended for ovarian cancer prevention. The objective of this study was to assess the impact of these medications and other risk factors on endometrial cancer risk in BRCA carriers. Women with a BRCA1 or BRCA2 m…	10.1007/s10689-015-9798-8	2015	Segev, Y.; Rosen, B.; Lubinski, J.; Gronwald, J.; Lynch, H. T.; Moller, P.; Kim-Sing, C.; Ghadirian, P.; Karlan, B.; Eng, C.; Gilchrist, D.; Neuhausen, S. L.; Eisen, A.; Friedman, E.; Euhus, D.; Ping, S.; Narod, S. A.; Hereditary Breast Canc Study, Grp	Risk factors for endometrial cancer among women with a BRCA1 or BRCA2 mutation: a case control study	I	ENDO
Spanish	Embase	Aim: to analyze the risk factors for endometrial carcinoma in our environment. Methods: a retrospective investigation was carried out in 45 cases pointing out the incidence of the risk factors. Results: the average age was 62.3 years, the maximum incidence range varied form 61-years-old to 65-years-old. Menstrual factors: The median age of menarche and menopause was 12.45 and 49.9 respectively. W…		2001	Vilar Checa, E.; Garaulet, J. V.; García, A. M.; Graña, S.; Ortuño, J. I.; Tomás, E.	Risk factors for endometrial carcinoma	I	ENDO
English	Embase Medline	A personal interview method was used in a case-control study in order to find out the possible risk factors of endometrial carcinoma, especially concerning the use of hormones. The cases were endometrial carcinoma patients treated in 1970-1976 in the University Central Hospital of Turku, Finland, a total of 454, from whom finally 318 were interviewed. Tentative control persons from Turku were inv…		1979	Salmi, T.	Risk factors in endometrial carcinoma with special reference to the use of estrogens	I	ENDO
eng		PURPOSE: Postmenopausal hormone therapy (HT) is known to affect the development of hormone-dependent endometrial carcinoma (type I EC). Several studies on breast and ovarian carcinoma have shown that HT influences the molecular profile and prognostic behavior of these tumors. This study aimed to investigate the influence of prior HT and other risk factors on the prognosis in a cohort of patients …	10.1007/s00404-019-05414-3	2020	Hein, A.; Schneider, M. O.; Renner, S. K.; Fasching, P. A.; Fiessler, C.; Titz, S.; Hartmann, A.; Beckmann, M. W.; Thiel, F. C.	Risk of postmenopausal hormone therapy and patient history factors for the survival rate in women with endometrial carcinoma	I	ENDO
eng		Although population screening for cervical neoplasia is widely practiced, screening for endometrial neoplasia has only recently been considered. Before development of endometrial carcinoma, the endometrium undergoes progressive neoplastic alterations in a parallel fashion to the premalignant precursors of cervical carcinoma. Screening for endometrial carcinoma may be particularly appropriate beca…		1983	Nisker, J. A.	Screening for endometrial cancer	I	ENDO
German		Surgery is the therapy of choice for patients with endometrial carcinoma, including hysterectomy, bilateral salpingo-oophorectomy, assessment of peritoneal cytology and pelvic and para-aortic lymphadenectomy for patients with a risk of lymph metastases. Retention of the ovaries should be seriously considered for premenopausal women with endometrial carcinoma. For younger patients the standard the…	10.1007/s00761-009-1685-1	2009	Winterhoff, B. J.; Bakkum-Gamez, J. N.; Mariani, A.; Dowdy, S. C.	Special cases of endometrial carcinoma. Fertility retention and prevention in high-risk patients	I	ENDO
English	Embase	Introduction: Young women with endometrial intraepithelial hyperplasia or low-grade endometrial carcinoma are potential candidates for conservative fertility sparing therapy utilizing progesterone rather than hysterectomy. High-dose progesterone treatment is associated with 55–80% initial response but high relapse rates. Using aromatase inhibitors in conjunction with high-dose progesterone has la…	10.1016/j.gore.2017.05.003	2017	Straubhar, A.; Soisson, A. P.; Dodson, M.; Simons, E.	Successful treatment of low-grade endometrial cancer in premenopausal women with an aromatase inhibitor after failure with oral or intrauterine progesterone	I	ENDO
English	Embase Medline	This account of endometrial neoplasia is confined to carcinomas. The various sarcomas occurring in the uterine body are, as compared to carcinomas, uncommon and are almost certainly of different etiology and pathogenesis; further, they have not, as yet, been conclusively shown to originate in the endometrium. Carcinoma of the endometrium is of increasing importance and is now, in some centers, as…		1976	Fox, H.	The aetiology and pathology of endometrial cancer	I	ENDO
English	Scopus		10.1159/000030064	1999	Salmi, A.; Carpén, O.; Rutanen, E. M.	The association between c-fosand c-jun expression and estrogen and progesterone receptors is lost in human endometrial cancer	I	ENDO
English	Embase	Endometrial cancer (EC) remains the leading female genital tract malignancy in industrialized countries. Incidence rates are increasing in many Asia countries. A trend of increased fractions occurring in young women also has been observed. When fertility preservation is not a concern, standard surgical staging and tailored adjuvant therapy regardless of age should be practiced. High remission rat…	10.1007/s13669-012-0032-5	2013	Lai, C. H.; Wang, C. J.; Chao, A.	The Clinical Management of Endometrial Cancer in Young Women	I	ENDO
English	Embase Medline	Objectives: Medical treatment of non-atypical endometrial hyperplasia with oral progestogens has limited efficacy and poor compliance. A levonorgestrel-releasing intrauterine system (LNG-IUS) has been shown to successfully treat hyperplasia in small-sized studies. Our aim was to examine the effectiveness of LNG-IUS in a larger study with long-term follow up. Study design: Prospective observationa…	10.1016/j.ejogrb.2008.02.022	2008	Varma, R.; Soneja, H.; Bhatia, K.; Ganesan, R.; Rollason, T.; Clark, T. J.; Gupta, J. K.	The effectiveness of a levonorgestrel-releasing intrauterine system (LNG-IUS) in the treatment of endometrial hyperplasia-A long-term follow-up study	I	ENDO
English	Embase Medline	Introduction: The endometrial immune profiling is an innovative approach based on the analysis of the local immune reaction occurring in the endometrium at the time of the embryo implantation. By documenting the local immune activation during the period of uterine receptivity, we aim to detect and correct potential imbalances before and at the very beginning of placentation. The main objective of…	10.3389/fimmu.2021.656701	2021	Cheloufi, M.; Kazhalawi, A.; Pinton, A.; Rahmati, M.; Chevrier, L.; Prat-ellenberg, L.; Michel, A. S.; Dray, G.; Mekinian, A.; Kayem, G.; Lédée, N.	The Endometrial Immune Profiling May Positively Affect the Management of Recurrent Pregnancy Loss	I	ENDO
English		Objective. To evaluate the risk of endometrial cancer in women who carry a mutation in the BRCA1 or the BRCA2 gene. Methods. We followed 4456 women with a BRCA1 or a BRCA2 mutation for incident cases of endometrial cancer. The incidence of endometrial cancer was estimated per 100,000 women per year. The hazard ratios for endometrial cancer were estimated by calculating standardized incidence rati…	10.1016/j.ygyno.2013.03.027	2013	Segev, Y.; Iqbal, J.; Lubinski, J.; Gronwald, J.; Lynch, H. T.; Moller, P.; Ghadirian, P.; Rosen, B.; Tung, N.; Kim-Sing, C.; Foulkes, W. D.; Neuhausen, S. L.; Senter, L.; Singer, C. F.; Karlan, B.; Ping, S.; Narod, S. A.; Hereditary Breast Canc Study, Grp	The incidence of endometrial cancer in women with BRCA1 and BRCA2 mutations: An international prospective cohort study	I	ENDO
eng		OBJECTIVE: To determine whether drospirenone/estradiol (DRSP/E2) has an adverse effect on clinical outcomes in surgically staged International Federation of Gynecology and Obstetrics (FIGO) stage I/II endometrial cancer (EC) patients. METHODS: In a retrospective case-controlled study, 58 women with EC who had received DRSP/E2 postoperatively were compared with 116 women who had not. And, oncologi…	10.3802/jgo.2018.29.e72	2018	Lim, S.; Kim, Y. H.; Lee, K. B.; Lee, J. M.	The influence of hormone therapy with drospirenone-estradiol on endometrioid type endometrial cancer patients	I	ENDO
English		Almost a third of the life of a woman is now postmenopausal, and during this period over 80% of endometrial carcinomas develop. This is by far the most common gynaecological malignancy in the industrialised world and, probably, the less completely understood with regard to its pathogenesis after the menopause. For while it is generally thought that these neoplasms are non-oestrogen-induced, we ar…	10.1136/jcp.2010.085951	2011	Sivridis, E.; Giatromanolaki, A.	The pathogenesis of endometrial carcinomas at menopause: facts and figures	I	ENDO
English	Embase Medline	In a series of studies involving the determination of the mechanism(s) of estrogen production in women with endometrial neoplasia, it was ascertained that the estrogenic hormonal milieu of endometrial adenocarcinoma was the near exclusive production at extraglandular site(s) of the estrogen product hormone, estrone from the aromatization of plasma androstenedione. Further, the results of these st…	10.1016/0090-8258(74)90015-8	1974	MacDonald, P. C.; Siiteri, P. K.	The relationship between the extraglandular production of estrone and the occurrence of endometrial neoplasia	I	ENDO
English	Embase Medline	This paper explores the concept that endometrial breakthrough bleeding results from the stimulatory effects of oestrogen in the endometrium. Though 'progestin-only' contraceptive regimens have long been associated with user dissatisfaction because of unpredictable vaginal bleeding, it is likely that the substantial contribution of endogenous ovarian oestradiol during such treatments predisposes t…		2000	Grow, D. R.; Reece, M. T.	The role of selective oestrogen receptor modulators in the treatment of endometrial bleeding in women using long-acting progestin contraception	I	ENDO
eng		OBJECTIVE: In clinical settings, transvaginal ultrasound has been used to evaluate abnormal vaginal bleeding. Because the endometrium responds to estrogens, endometrial thickness may constitute a biomarker of estrogen status in postmenopausal women. This study aimed to validate the transvaginal ultrasonographic measurement of endometrial thickness as an estrogen biomarker in asymptomatic, postmen…		2004	Sit, A. S.; Modugno, F.; Hill, L. M.; Martin, J.; Weissfeld, J. L.	Transvaginal ultrasound measurement of endometrial thickness as a biomarker for estrogen exposure	I	ENDO
English	Embase	Introduction: To present two cases which had been diagnosed to have endometrioid type endometrial carcinoma on endometrial samplings however, histological examination of subsequent hysterectomy specimens had revealed no residual cancer. Case 1: A 64 years old woman presented with postmenopausal bleeding. Her Body-Mass-Index (BMI) was 18. She was receiving no hormone replacement therapy. Ultrasono…		2016	Yapça, O. E.	Two cases of vanishing endometrial carcinoma	I	ENDO
Turkish	Scopus		10.5350/BTDMJB.20180507024054	2018	Comba, C.	When should gynecologist perform endometrial biopsy in patient with menometrorrhagia or postmenopausal vaginal bleeding?	I	ENDO
English	Embase	Background: Breast cancer is uncommon among men. Male breast cancer accounts for less than 1% of all male tumors. Among affected men, it is estimated that 10% have a genetic predisposition for the disease, most of which are determined by BRCA mutations. According to the NCCN guidelines, diagnosis of male breast cancer is sufficient to recommend BRCA genetic testing. In the present study, we evalu…		2015	Ardic, C.; Gutierrez-Barrera, A. M.; Elsayegh, N.; Song, J.; Profato, J.; Litton, J. K.; Giordano, S. H.; Tripathy, D.; Arun, B.	Predictors of BRCA mutation in male breast cancer	I	BREAST
English	Embase Medline	The growth of a uterine leiomyoma stops and regresses after the menopause suggesting that leiomyoma growth is dependent on ovarian steroids. Therefore, estrogen has received much attention as the major factor responsible for the development of uterine leiomyomas, but progesterone also plays an important role in development of this disease. Cytogenetic analyses of resected samples has revealed tha…	10.2165/00002018-200225110-00002	2002	De Leo, V.; Morgante, G.; La Marca, A.; Concetta Musacchio, M.; Sorace, M.; Cavicchioli, C.; Petraglia, F.	A benefit-risk assessment of medical treatment for uterine leiomyomas	I	UTER
ger				2004	Greiser, E.	[Cancer caused by menopausal hormone substitution in Germany. Results of calculating the attributed risk]	I	LANG
jpn				2004	Mori, M.; Sagae, S.	[Cancer prevention]	I	LANG
ger		Estrogens are not carcinogenic. They create however a milieu, which generally stimulates cell division and growth of the target organs, also in cases of existing early neoplastic changes. This growth stimulating effect is dependent on dose and duration of the estrogen effects. Low doses exert no significant influence, medium doses are stimulating, high doses inhibit carcinoma growth, if the tumor…		1994	Lauritzen, C.	[Cancer risk under hormone therapy]	I	LANG
hun		Earlier, estrogens were considered simply the most important hormones involved in female physiology and reproduction. Nowadays it has become familiar that they have pivotal roles in gene regulation of cell differentiation and proliferation. There are many contradictions concerning the associations of female sexual steroids and cancer. Cancers of the highly estrogen dependent organs are in the for…	10.1556/oh.2009.28646	2009	Suba, Z.	[Carcinogenesis theory based on estrogen deficiency]	I	LANG
pol		The distribution of estrogen receptors in the ovaries of postmenopausal women is a very up-to-date subject in the aspect of advantages and complications of estrogen replacement therapy and the risk of estrogen-dependent neoplasms of reproductive organs. Both ovarian structure and immunolocalization of estrogen receptor alpha (ERalpha) in postmenopausal women are substantially different than they …		2007	Brodowska, A.; Laszczyńska, M.; Starczewski, A.; Karakiewicz, B.; Brodowski, J.	[Changes of the localization and function of estrogen receptor alpha in the ovaries of postmenopausal women comparing to those of reproductive-age]	I	LANG
rum		The genitals and breast cancers takes an important place in the women's pathology, either through the increase numbers of cases and also through the mortality induced by these cases. AIM: The descriptive evaluation of the genitals and breast cancers and there risk factors to women from North-Eastern region of Romania. MATERIAL AND METHOD: We have been included in the study 105 women (age range 23…		2008	Matei, M.; Olteanu, S.; Ciolpan, C.; Azoicăi, D.	[Cross-sectional epidemiological research on genital and breast cancers in the North-East region of Romania]	I	LANG
ger		After a chemo- and/or radiotherapy not only acute side effects but also longterm side effects do occur. The following longterm side effects are observed: irregularities in the menstrual cycle, early onset of menopause and infertility. They are of special importance to children, teenagers and young adults having survived a malignancy. For young women experiencing a premature menopause a hormone re…	10.1024/0040-5930.56.5.276	1999	Dällenbach, R. Z.; De Geyter, M.; Holzgreve, W.	[Desire for children in tumor patients]	I	LANG
fre		Estrogen-progestagen menopausal hormone therapy (MHT), indicated for the treatment of troublesome climacteric symptoms, is recognized as carcinogenic to humans. We present the available epidemiologic evidence concerning its link with the risks of breast, ovarian, endometrial and colorectal cancers. While results on cancers other than breast cancer are still imprecise or even contradictory, there …		2013	Fournier, A.; Hill, C.	[Drugs and cancer risk: the example of THM]	I	LANG
ger		The incidence of gynecologic malignancies shows considerable regional differences which suggest a decisive role of environmental and endocrine factors in tumor genesis. The risk of developing breast cancer increases with increasing age, a positive family history, prolonged exposure to estrogens (early menarche, late menopause), nulliparity, alcohol consumption, and obesity. A relationship between…	10.1159/000022235	1998	Obermair, A.; Jirecek, S.; Leodolter, S.	[Epidemiologic considerations on the significance of hormones in carcinogenesis]	I	LANG
spa		BACKGROUND: In Mexico, ovarian cancer represents 5.3% of cancer diagnoses in all age groups and 21% of gynecologic cancers. The states with the highest incidence of this disease Nuevo León, Mexico State and Federal District. OBJECTIVE: To determine the epidemiological profile of ovarian cancer. PATIENTS AND METHODS: A retrospective cross-sectional study that included all patients with complete re…		2011	Rivas-Corchado, L. M.; González-Geroniz, M.; Hernández-Herrera, R. J.	[Epidemiological profile of ovarian cancer]	I	LANG
dut		Women who carry a BRCA mutation have a greatly increased risk for serous ovarian carcinoma and tubal carcinoma. Since preventative ovarian screening is not effective, these women are advised to undergo prophylactic bilateral salpingo-oophorectomy (pBSO) around the age of 40 years. Following pBSO, hormone replacement therapy is advisable up to the age of 45-50 years, with the exception of those wo…		2011	de Hullu, J. A.; Kets, C. M.; Massuger, L. F.; Ligtenberg, M. L.; van Ham, M. A.; Hoogerbrugge, N.	[Familial history of ovarian carcinoma: policy]	I	LANG
dut				1994	Heineman, M. J.; Hupperets, P. S.; Kampschoër, P. H.; von Meyenfeldt, M. F.	[Familial ovarian carcinoma]	I	LANG
swe				1995	Wilhelmson, B.	[Female genital cancer and life style factors. New discoveries in epidemiological front-line research]	I	LANG
fre		OBJECTIVES: To define follow-up modalities after an epithelial ovarian, tubal or primitive peritoneal cancer. To define possibilities of hormone replacement therapy (HRT) and contraceptive use after treatment. METHODS: Systematic review of the literature in French and English langage conducted on Pubmed/Medline and the Cochrane Library. RESULTS: After the treatment of an epithelial ovarian, tubal…	10.1016/j.gofs.2018.12.006	2019	Sénéchal, C.; Akladios, C.; Bendifallah, S.; Ouldamer, L.; Lecuru, F.; Rousset-Jablonski, C.	[Follow-up of patients treated for an epithelial ovarian cancer, place of hormone replacement therapy and of contraception: Article drafted from the French Guidelines in oncology entitled "Initial management of patients with epithelial ovarian cancer" developed by FRANCOGYN, CNGOF, SFOG, GINECO-ARCAGY under the aegis of CNGOF and endorsed by INCa]	I	LANG
cze		This paper summarizes the current knowledge of gynecological care aspects in women with inherited predisposition to breast and ovarian cancer, i.e. BRCA1 and BRCA2 mutation carriers, and proposes guidelines for furher management of these women, addressing follow-up recommendations, prophylactic surgery indications and preimplantation genetic conseling. It evaluates cancer risk and severity of ova…	10.14735/amko2016s22	2016	Zikán, M.	[Gynecological Care and Prevention of Gynecological Malignancies in BRCA1 and BRCA2 Mutation Carriers]	I	LANG
ita		The risk of breast cancer rises by about 2.3% per year of using estrogens and the risk is even higher in the case of combined therapy with estrogens and progestins; however the excess risk disappears 5 years after suspension of the treatment. The risk of endometrial tumour cancer is strongly associated with the use of estrogens but this increase is reduced or eliminated by the administration of p…		2003	La Vecchia, C.; Franceschi, S.	[Hormonal replacement therapy in menopause and cancer risk. An update]	I	LANG
ger		Hormone Replacement Therapy (HRT) is an approved strategy of health care. Its characteristic features and benefits for women in the perimenopausal and postmenopausal state are represented. HRT is justifiable and necessary for prophylaxis and therapy of estrogen deficiency. The risk of breast cancer is not or only little increased. HRT can even take place after the therapy of breast cancer, if the…		1998	Graf, H.; Retzke, U.	[Hormone replacement therapy (HRT) in peri- and postmenopause. Is it also allowed after treatment of breast carcinoma?]	I	LANG
dan		Prophylactic bilateral salpingo-oophorectomy (PBSO) reduces the risk of breast- and ovarian cancer in breast cancer gene (BRCA)1/2 mutation carriers. Women choose hormone replacement therapy (HT) to alleviate climacteric symptoms. Studies have shown a higher risk of breast cancer in healthy post-menopausal women getting HT. Further research among women with BRCA1/2 mutations is essential. No stud…		2014	Breda, A. S.; Blaakær, J.	[Hormone replacement therapy after salpingo-oophorectomy in BRCA 1/2 mutation carriers does not increase the risk of breast cancer]	I	LANG
jpn				2012	Matsushita, H.; Wakatsuki, A.	[Hormone replacement therapy and cancer risk]	I	LANG
ita		Coronary artery disease is the main cause of death and morbidity in both genders, in Italy as well as in other Western populations. Nonetheless, striking sex differences in the incidence of coronary artery disease exist, with a relative protection in fertile women. This protection is mostly lost in the post-menopause. Several lines of evidence indicate that this relative protection is due to the …		1996	Maffei, S.; De Caterina, R.	[Hormone replacement therapy and cardiovascular risk]	I	LANG
ger		Hormone replacement therapy (HRT) with estrogens (in non-hysterectomized women with estrogens and progestins) during the peri- and postmenopausal period has been widely applied for many years. On the basis of new data, HRT is currently being critically reviewed. HRT administered for up to 5 years to treat climacteric hot flashes, mood changes and sleep disturbances continues to be advocated and i…		2002	Emons, G.; Westphalen, S.	[Hormone replacement therapy in peri- and postmenopause. Routine use is not indicated]	I	LANG
spa		Menopause is the physiologic state that is a consequence of the cessation of ovarian function. A large number of vasomotor, psychological and gynecological symptoms have been associated with menopause. Hormonal replacement therapy is effective in treating these conditions. The use of estrogens and progestins including dosages, routes of administration and their advantages and disadvantages are re…		1995	Canto de Cetina, T. E.	[Hormone replacement therapy in the climacteric]	I	LANG
ger		There is a controversial discussion on the risks and benefits of hormonal replacement therapy (HRT), and many women and doctors have revised their opinions of HRT over the last few years. Complementary and alternative therapies can be considered an option to treat menopausal symptoms. The following issue summarizes the actual knowledge of treatment options of menopausal symptoms.	10.1159/000095724	2006	Schmidt, M.; Fink, D.; Lang, U.; Kimmig, R.	[Hormone replacement therapy: curse or blessing?]	I	LANG
swe		Risk of ovarian cancer should be added to the list of adverse effects of hormone replacement therapy (HRT). However there is no need for change in clinical recommendations. The recommendation today is to prescribe the lowest dose and shortest time of HRT for menopausal symptom relief. Our clinical approach should be to include among other risk factors the risk of one extra case of ovarian cancer/…		2015	Flöter-Rådestad, A.	[Hormone therapy in menopause can increase the risk of ovarian cancer]	I	LANG
por		Menopause is defined as the permanent cessation of menses, as a result of the loss of ovarian follicular function or of surgical removal of ovaries. The mean age for occurrence of natural menopause is around 50 years. Estrogen deficiency has been associated with vasomotor symptoms, urogenital atrophy, and cognitive impairment, as well as increased risk of chronic degenerative diseases such as ost…	10.1590/s0004-27302007000700006	2007	Spritzer, P. M.; Wender, M. C.	[Hormone therapy in menopause: when not to use]	I	LANG
bul				2000	Tomov, S.; Baichev, G.; Gorchev, G.	[Hormone-dependent oncological diseases in menopausal women]	I	LANG
nor		The development of female steroid hormone-related neoplasms such as gynaecologic and mammary cancers is influenced by hormones administered exogenously. Hormonal contraceptives and hormone replacement therapy both affect the risk of developing cancers in the endometrium, cervix, ovarium, and mammary glands. The authors refer to the recent literature and discuss the findings for the different type…		1997	Orbo, A.; Sager, G.	[How hazardous is the use of female steroid hormones?]	I	LANG
fre			10.1016/j.gyobfe.2015.02.015	2015	Lopes, P.; Trémollières, F.; Gompel, A.	[HRT and ovarian cancer risk]	I	LANG
ger		Postmenopausal primary ovarian insufficiency may lead to the clinical picture of the climacteric syndrome and to metabolic changes inducing specific diseases due to oestrogen deficiency. In symptomatic states of oestrogen deficiency, Hormone Replacement Therapy (HRT) is indicated for therapeutic reasons. If there is an increased risk for osteoporosis, for cardiovascular diseases or for Alzheimer'…	10.1024/0040-5930.57.10.635	2000	Birkhäuser, M. H.	[Indications for hormone replacement therapy]	I	LANG
ita		BACKGROUND: The purpose of the present study is to evaluate indications and contraindications, advisability and compliance of hormone replacement therapy (HRT) in women in the climacteric who, owing to the cessation of ovarian activity, face loss of the state of present and future wellbeing. METHODS: A series of 602 women who have attended the Menopause Centre of the II Division of the Department…		2003	Mainini, G.; Festa, B.; Festa, G.; Messalli, E. M.; Ragucci, A.	[Indications for hormone replacement therapy]	I	LANG
ger		Not only do patients suffering from hormone receptor-positive tumors of the mammary gland show an increased survival rate, but patients with endometrial as well as ovarian cancer also benefit from hormone replacement therapy. On the one hand, hormonal treatment as well as any other medical treatment influences the tumor, and on the other hand it influences the whole body, which sometimes leads to…	10.1159/000022242	1998	Denison, U.; Riegler-Keil, M.; Salzer, H.	[Influence of adjuvant hormonal therapy on the whole female organism: benefit versus potential injury]	I	LANG
fre		Estrogen-progestagen menopausal hormonal therapy (MHT) is recognized as carcinogenic to humans. The article presents the associations between MHT and breast, ovary and endometrial cancer risks, in particular according to treatment modalities. If MHT must be prescribed, it is recommended to use the lowest dose for the shortest possible duration. Discussing with the patient the benefits but also th…	10.1016/j.gyobfe.2016.05.012	2016	Lasserre, A.; Fournier, A.	[Menopausal hormonal therapy and cancer risks]	I	LANG
rus		The steady tendency of modernity improve the average life expectancy of a man dictates the necessity of implementing the anti-aging stratege, one of the stratege for women is menopausal therapy. Currently, the protective effect of menopausal therapy for cardiovascular system has been proven up to 60 years after it's implication in treatment. MHT is rarely used in Russia, largely due to the hormon…		2019	Selickova, M. S.	[Menopausal therapy: Modern view of the problem.]	I	LANG
fre		Since the Women's health Initiative (WHI) study published in 2002, hormonal replacement therapy (HRT) prescription is discussed, especially concerning the risk of cancer, and breast cancer in particular. This calling into question led France to publish in 2004 ANAES and AFFAPS recommendations. From recent literature data published by the EMAS, the North American Society and CNGOF, this study aim …	10.1016/j.jgyn.2012.09.006	2012	Letendre, I.; Lopes, P.	[Menopause and oncologic risks]	I	LANG
spa		Ovary cancer is a disease charged of paradigms and a serious health problem. It's important to know its natural history, because has a multifactor origins, and understanding its behavior since risk factors until patient's death because metastatic disease is a challenger for oncology group. In this work we made a bibliographic, analytic review that brings up concepts related to its origin, evoluti…		2014	Novoa-Vargas, A.	[Natural history of ovary cancer]	I	LANG
ger		Hormone replacement therapy with estrogen and progesterone does not appear to protect against Alzheimer's disease and does not improve cognitive functioning. Long-term administration of estrogen as monotherapy may be associated with an increased risk of ovarian cancer.	10.1159/000072726	2003	Winter, R.; Haller, U.; Hepp, H.	[New developments in hormone replacement therapy]	I	LANG
spa		Obesity has become an important problem of public health in all developed countries. It has slightly different connotations in women because, apart from its greater prevalence, low socio-economic level is a risk factor solely for women. As well as a cardiovascular risk factor in women, it is associated with an increased risk of breast cancer, cancer of the endometrium, ovarian polycystosis and in…		2003	Riobó, P.; Fernández Bobadilla, B.; Kozarcewski, M.; Fernández Moya, J. M.	[Obesity in women]	I	LANG
fre		Antimitotic chemotherapy and/or radiation therapy can induce a premature ovarian failure in women. The improvement of the prognosis of cancer and the increasing in long-term survival mean that preservation of fertility should be considered before initiating therapy. An embryo cryopreservation can be proposed if the circumstances allow that possibility. Ten young women were included in our program…		1994	Letur-Könirsch, H.; Fernandez, H.; Guis, F.; André, B.; Frydman, R.	[Oncologic application of oocyte donation]	I	LANG
spa		The life expectation has been changeable the manner of menopause handling. At the same time, the women after fifty have the highest incidence of cancer. The hormonal replacement therapy (HT) to date have very few indication for patients with cancer. The oncologic contraindication for HT are analysed in detail, particulary for breast tumor. At the present time, the studies and the metanalysis on H…		2005	Sarriá, J. A.	[Oncologic indications and contra-indications for hormones use in menopause]	I	LANG
cze		Ovarian suppression or ovarian ablation used in treatment of breast carcinoma results in temporary or permanent menopause and associated menopausal symptoms - most frequently vasomotoric symptoms (hot flashes, sweats), vaginal atrophy, sleep disturbances. Patients can also experience frequent decrease in bone density (osteopenia, osteoporosis), mood swings or depression, less frequently cardiac t…	10.14735/amko20163S29	2016	Palácová, M.	[Ovarian Ablation in Breast Cancer Patients and the Possibility of Influencing Treatment Side Effects]	I	LANG
fre		This was a retrospective study for the years 1979 to 1989 involving histological examination of ovarian cysts in women over 50 years who underwent surgery in our Department. A higher incidence of malignant tumours was found (32%), associated with a late diagnosis (70%) diagnosed stage III or IV). There was a higher incidence of fibrothecomas (10%) among benign tumours and functional cysts were on…		1990	Pinet, C.; Felgeres, A.; Colau, J. C.	[Ovarian cysts in women over 50 years of age. A retrospective study from 1979 to 1989 at Foch Medicosurgical Center]	I	LANG
fre			10.1016/j.arcped.2007.06.023	2007	Thibaud, E.	[Ovarian function and fertility after treatment for childhood cancer]	I	LANG
fre		Endometrial cancer staging is based on surgery. No matter the age of the patient, the surgical staging includes at least a total hysterectomy with bilateral salpingo-oophorectomy. Twenty to 25% of the patients diagnosed with endometrial cancer are younger than 45 years. Although some discrepancies among series may be observed, in this population, endometrial cancers are mainly of lower grade, con…	10.1684/bdc.2011.1521	2012	Poilblanc, M.; Samouelian, V.; Querleu, D.	[Ovarian preservation during treatment of early stage endometrial cancer]	I	LANG
fre		This is a retrospective study carried out between the years 1979 and 1989 to look at the anatomopathology of tumours and ovarian cysts occurring in women over 50 years of age who had operations in our department. We found a raised incidence of malignant tumours (30%) when a late diagnosis is made (70% diagnosed at stages 3 and 4). There was a higher incidence of fibrothecomas (10%) along with the…		1991	Pinet, C.; Felgères, A.; Colau, J. C.	[Ovarian tumors and cysts after 50 years of age. Retrospective study from 1979 to 1989 at the Foch hospital]	I	LANG
fre		Malignant transformation of endometriosis is a rare event. The ovaries are the most common sites reported in the literature. Postmenopausal cancer arising in extragenital endometriosis is still more exceptional. Hormone replacement therapy and perhaps, to a lesser extent, Tamoxifen could be risk factors for the malignant transformation of endometriosis. We herein report the case of a patient who …	10.1016/j.gyobfe.2007.06.019	2008	Fat, B. C.; Terzibachian, J. J.; Govyadovskiy, A.; Grisey, A.	[Postmenopausal malignant transformation of extragenital endometriosis. A case report]	I	LANG
fre		Over the past two decades, multiple observational studies have suggested that hormone replacement therapy (HRT) reduced the risk of fracture, increased the quality of life and protected against the cardiovascular disease. HRT was often recommended, on the basis of this evidence, for that indications. But these recommendations were based entirely on observational evidence, which can sometimes be m…	10.1024/0369-8394.93.9.315	2004	Wirthner, D.; Cornuz, J.; Lamy, O.	[Preventing of postmenopausal osteoporosis by hormone replacement therapy? Is the risk acceptable?]	I	LANG
fre		Breast and ovarian cancer occur more frequently in young women with BRCA 1 &2 mutations (respective cumulative risks from 37 to 85% and 10 to 20%), and raise specific gynaecologic problems as prophylactic surgery and hormonal treatments. Two medical files from 2 sisters with BRCA 1 mutation (exon 11) are presented and the authors discuss the therapeutic options chosen. BRCA 1 & 2 tumour suppresso…	10.1016/s1297-9589(03)00058-4	2003	Cabaret, A. S.; Levêque, J.; Dugast, C.; Blanchot, J.; Grall, J. Y.	[Problems raised by the gynaecologic management of women with BRCA 1 & 2 mutations]	I	LANG
Chinese	Scopus			2010	Wu, W. X.; Cai, L. X.; Xue, S. Q.	[Progress in integrative medical study on primary ovarian insufficiency]	I	LANG
dut		The young specialty of reproductive medicine has developed tremendously in barely 30 years and has taken a prominent place in the field of obstetrics and gynaecology. In addition to the diagnosis and treatment of infertility, reproductive medicine comprises a large number of medical activities, most of which affect women in almost all phases of life, from shortly after puberty to old age. A key r…		2005	Fauser, B. C.	[Reproductive medicine: more than the diagnosis and treatment of infertility]	I	LANG
cze		INTRODUCTION: Genetic mutations are responsible for 5-10% of all breast and ovarian carcinomas, while most of them are caused by a mutation of the BRCA gene. Women with this type of mutation have a lifetime risk of breast and ovarian cancer and therefore, they require very intensive medical care, including surgical prevention. Specifically, prophylactic bilateral mastectomy and prophylactic salpi…		2017	Šašková, P.; Pavlišta, D.; Dostálek, L.	[Satisfaction and overall quality of life in BRCA positive women after prophylactic surgeries]	I	LANG
hun		INTRODUCTION: High growth hormone/insulin-like growth factor-1 level may have oncogenic potential in animal experiments, and in patients with acromegaly. There are also some data suggesting the development of different neoplasms in animals after growth hormone administration and in humans upon growth hormone replacement therapy. AIMS: The general opinion is however, that growth hormone replacemen…		2002	Hubina, E.; Kovács, L.; Szabolcs, I.; Rimanóczy, E.; Czirják, S.; Góth, M.	[Serum tumor marker levels during a 12-months growth hormone replacement therapy in patients with adult growth hormone deficiency]	I	LANG
chi		A 25-year-old woman was admitted to Peking Union Medical Hospital presented with arthralgia for 5 years, amenorrhea for 16 months, and speech disorder for 3 months. This patient has been afflicted by intermittent pain in metacarpophalangeal and proximal interphalangeal joints of both hands for 5 years. Her menstruation has been irregular 1 year ago and rapidly progressed to amenorrhea. Laboratory…	10.3760/cma.j.cn112138-20210425-00308	2021	Liu, L. S.; Zhao, J. L.; He, Y. L.; Song, Y. J.; Zeng, X. F.	[The 490th case: arthralgia, amenorrhea, aphasia]	I	LANG
ger		Hormonal replacement therapy (HRT) with estrogens and gestagens has been used for more than 40 years in the treatment of menopausal complaints and can be considered an effective treatment for vaso-vegetative symptoms and urogenital atrophy. During the past few years many women and doctors have revised their opinions of HRT. The reasons for this change of view are mainly three large international …	10.1159/000095725	2006	Schmidt, M.; Kimmig, R.	[The benefits and risks of hormonal replacement therapy--an update]	I	LANG
fre		Ovarian failure may be an irreversible consequence of cancer treatment for premenopausal woman. The diagnosis must be do of repeated gonadotropins and estrogen levels. A case of pregnancy is reported in a 26-year-old woman with iatrogenic menopause since eleven years and receiving estrogen/progesterone replacement therapy. The patient's age at the time of therapy, the amount of radiation that the…		1993	Boulieu, D.; Bully, C.	[The unexpected occurrence of spontaneous pregnancy during hormone replacement therapy for premature menopause]	I	LANG
fre			10.1016/s0929-693x(10)70164-0	2010	Pienkowski, C.; Cartault, A.; Lamiche-Lorenzini, F.	[Treatment of hypogonadism in girls after treatment for cancer]	I	LANG
fre			10.1016/j.gyobfe.2004.05.003	2004		[Up-to-date clarification on the menopause hormonal substitutive treatment (HRT) December 2003]	I	LANG
eng			10.1038/bjc.2011.483	2011	Parkin, D. M.	10. Cancers attributable to exposure to hormones in the UK in 2010	I
Spanish	Embase Medline	Objective: Due to increasing improvement in the diagnosis, evaluation and management of osteoporosis and the development of new tools and drugs, the Spanish Society of Rheumatology (SER) has promoted the development of recommendations based on the best evidence available. These recommendations should be a reference to rheumatologists and other health professionals involved in the treatment of pat…	10.1016/j.reuma.2011.05.013	2011	Pérez Edo, L.; Alonso Ruiz, A.; Roig Vilaseca, D.; García Vadillo, A.; Guañabens Gay, N.; Peris, P.; Torrijos Eslava, A.; Beltrán Audera, C.; Fiter Aresté, J.; Arboleya Rodríguez, L.; Graña Gil, J.; Carbonell Abelló, J.; Nolla, J. M.; Holgado Pérez, S.; Salas Heredia, E.; Zubieta Tabernero, J.; Del Pino Montes, J.; Blanch i Rubió, J.; Caamaño Freire, M.; Rodríguez Pérez, M.; Castañeda, S.; Cerdá,…	2011 Up-date of the consensus statement of the Spanish Society of Rheumatology on osteoporosis	I
English	Embase Medline	Postmenopausal osteoporosis is a major female health problem that increases morbidity, mortality and healthcare system costs. Considering that gynecologists are the primary health practitioners involved in the treatment of women with osteoporosis in our country, a panel of experts from the Spanish Menopause Society met to establish a set of criteria and procedures for the diagnosis and treatment …	10.1016/j.maturitas.2013.05.021	2013	Mendoza, N.; Sánchez-Borrego, R.; Villero, J.; Baró, F.; Calaf, J.; Cancelo, M. J.; Coronado, P.; Estévez, A.; Fernández-Moya, J. M.; González, S.; Llaneza, P.; Neyro, J. L.; Del Pino, J.; Rodríguez, E.; Ruiz, E.; Cano, A.	2013 Up-date of the consensus statement of the Spanish Menopause Society on postmenopausal osteoporosis	I
English		The International Menopause Society (IMS) has produced these new 2016 recommendations on women's midlife health and menopause hormone therapy (MHT) to help guide health-care professionals in optimizing their management of women in the menopause transition and beyond. The term MHT has been used to cover therapies including estrogens, progestogens and combined regimens. For the first time, the 2016…	10.3109/13697137.2015.1129166	2016	Baber, R. J.; Panay, N.; Fenton, A.; I. M. S. Writing Grp	2016 IMS Recommendations on women's midlife health and menopause hormone therapy	I
English	Embase	The proceedings contain 107 papers. The topics discussed include: fertility preservation in the setting of gynecologic malignancy; use of hormone replacement therapy after risk reducing salpingo-oophorectomy and risk of malignancy in high risk genetic mutation carriers: a pilot study; use of hormone replacement therapy after risk reducing salpingo-oophorectomy and risk of malignancy in high risk …		2017		2016 WAGO Annual Meeting	I
English	Embase Medline	The 21st European Congress of Obstetrics and Gynaecology took place in Antwerp 5-8 May 2010. The congress provided the participants with an overview of recent scientific and clinical developments throughout the field of obstetrics and gynaecology, and these are summarized in this article. © 2010 Future Medicine Ltd.	10.2217/whe.10.41	2010	Hornnes, P.	21st European congress of obstetrics and gynaecology	I
English	Embase	The proceedings contain 191 papers. The special focus in this conference is on Endometriosis. The topics include: Consequences of delay in diagnosis with focus on loss of renal function; endometriosis classification revisited; morphology and inflammation - milestones of diagnostics; preoperative imaging in endometriosis; endometriosis, nerves and pain; new strategies in adhesions research; deep e…		2013		2nd European Congress on Endometriosis	I
English	Scopus			1996	Josse, R. G.; Bowyer, M.	3. Effects of ovarian hormone therapy on skeletal and extraskeletal tissues in women	I
English	Embase	Background: Ovarian cancer is the eighth most common malignancy in females and the third most common gynaecological malignancy in the world. It is the leading cause of gynaecological cancer death in the world. Obesity, which is increasing worldwide, is still a controversial risk factor for ovarian cancer and till now there is no consensus on the obesity role on ovarian cancer. Therefore, we inves…	10.1016/j.annonc.2022.04.055	2022	Baidoun, F.; Abdeldayem, J.; Saad, A. M.; Sarmini, M. T.; Gad, M. M.; Alhaj Moustafa, M.	37P Obesity and ovarian cancer: A controversial risk factor	I
English	Embase Medline	Polycystic ovary syndrome (PCOS) is a common condition characterised by menstrual abnormalities and clinical or biochemical features of hyperandrogenism. Features of PCOS may manifest at any age, ranging from childhood (premature puberty), teenage years (hirsutism, menstrual abnormalities), early adulthood and middle life (infertility, glucose intolerance) to later life (diabetes mellitus and car…	10.5694/j.1326-5377.2004.tb05838.x	2004	Norman, R. J.; Wu, R.; Stankiewicz, M. T.	4: Polycystic ovary syndrome	I
eng		BACKGROUND: Swyer syndrome is a distinct type of pure gonadal dysgenesis characterized by a 46 XY karyotype in female phenotypic patients. It shows an abnormality in testicular differentiation. It is usually revealed by primary amenorrhea. The tumor that usually develops in Swyer syndrome is gonadoblastoma. Although gonadoblastoma is considered benign, the risk of malignant germ cell tumor develo…		2008	Ben Temime, R.; Chachial, A.; Attial, L.; Ghodbanel, I.; Makhloufl, T.; Koubaal, A.; Kourda, N.; Ben Jilani, S.; Dammak, T.; El May, A.; Rahal, K.	46 XY pure gonadal dysgenesis with gonadoblastoma and dysgerminoma	I
English	Embase Medline	Familial recurrence risks are poorly understood in cases of de novo mutations. In the event of parental germ line mosaicism, recurrence risks can be higher than generally appreciated, with implications for genetic counseling and clinical practice. In the course of treating a female with pubertal delay and hypergonadotropic hypogonadism, we identified a new missense mutation in the SRY gene, leadi…	10.1111/j.1399-0004.2011.01832.x	2012	Stoppa-Vaucher, S.; Ayabe, T.; Paquette, J.; Patey, N.; Francoeur, D.; Vuissoz, J. M.; Deladoëy, J.; Samuels, M. E.; Ogata, T.; Deal, C. L.	46, XY gonadal dysgenesis: New SRY point mutation in two siblings with paternal germ line mosaicism	I
English	Scopus		10.12892/ejgo4505.2019	2019	Naiyi, Z.; Hong, Z.; Yunong, G.	46, XY pure gonadal dysgenesis with malignant mixed germ cell tumor: A case report and literature review	I
English	Embase	Background: Disorders of sex development (DSD) are congenital conditions in which chromosomal, and gonadal or anatomical sex is atypical. Objective and hypotheses: We describe the case of a 46,XX newborn with ambiguous genitalia. 46,XX DSD set in differential diagnosis disorders of gonadal development (ovotesticular DSD, testicular DSD, gonadal dysgenesis), androgen excess of fetal (mainly congen…	10.1159/000365775	2014	Di Lascio, A.; Meroni, S. L. C.; Gianninoto, M.; Zuffardi, O.; Russo, G.	46,XX DSD: Bilateral ovotestis with SOX9	I
English	Embase Medline	The 46,XX disorders of sex development (DSDs) cause virilisation or masculinisation of the female foetus. The final common pathway of all 46,XX DSDs is excess dihydrotestosterone (DHT) or potent foreign androgen in the genital tissue during the critical period of sexual differentiation. Whereas the foetal testis is source of androgen in the male, it is the foetal adrenal that produces the DHT pre…	10.1016/j.beem.2009.11.001	2010	Auchus, R. J.; Chang, A. Y.	46,XX DSD: The masculinised female	I
English	Embase	Sex reversal syndrome is a rare congenital condition of complete or disordered gonadal development leading to discordance between the genetic, gonadal and phenotypic sexes, including 46,XX and 46,XY. The gonadoblastoma on the Y-chromosome (GBY) region is associated with an increased risk of developing type II germ cell tumors/cancer. The present study reports a unique case of a phenotypically nor…	10.3892/etm.2014.1922	2014	Du, X.; Zhang, X.; Li, Y.; Han, Y.	46,XY female sex reversal syndrome with bilateral gonadoblastoma and dysgerminoma	I
English	Embase	The proceedings contain 989 papers. The topics discussed include: type 1 diabetes epidemiology and genetics in Central Europe; a paradigm of integrative physiology, the crosstalk between bone and energy metabolisms; hypophosphatasia: enzyme replacement therapy for affected children using bonetargeted, tissue-nonspecific alkaline phosphatase; endocrine autoimmunity: lessons from autoimmune polyend…		2010		49th Annual Meeting of the European Society for Paediatric Endocrinology, ESPE 2010	I
English	Embase Medline	The past 50 years have seen great advances in combined oral contraceptives (COCs) that have resulted in reduced risks of adverse events and improved cycle control. The most important changes in COCs over time include repeated lowering of the estrogen dose, development of new progestogens, and the reduction or elimination of the pill-free interval. Most recently, formulations that deliver estradio…	10.1783/147118910793048665	2010	Szarewski, A.; Mansour, D.; Shulman, L. P.	50 Years of "The Pill": Celebrating a golden anniversary	I
English		The inhibition of 17 beta-hydroxysteroid dehydrogenase type 1 (17 beta-HSD1), which catalyzes the conversion of estrone into the potent estrogen receptor agonist estradiol (E2), is discussed as a novel therapeutic approach for the treatment of estrogen-dependent diseases. Because the reduction of E2 would be basically limited to the target tissues, this approach is expected to cause fewer side ef…	10.1002/cmdc.201402050	2014	Miralinaghi, P.; Schmitt, C.; Hartmann, R. W.; Frotscher, M.; Engel, M.	6-Hydroxybenzothiophene Ketones: Potent Inhibitors of 17 beta-Hydroxysteroid Dehydrogenase Type 1 (17 beta-HSD1) Owing to Favorable Molecule Geometry and Conformational Preorganization	I
English	Embase	The proceedings contain 338 papers. The topics discussed include: androgen replacement for whom and when; which breast cancer screening for which patient?; ethnic differences in menopause management; meet the professor - contraception in the perimenopause; nutrition, nutriceuticals in older women; breast cancer in Yemen; ellagic acid anti-angiogenesis effects via VEGFR-2 signaling pathway in brea…		2012		9th European Congress on Menopause and Andropause	I
English	Embase Medline	Pharmaceutical expenditure represents a large percentage of total healthcare expenditure, and has thus received much attention within the economic evaluation literature. However, although the number of contingent valuation (CV) studies measuring willingness to pay (WTP) in healthcare has increased, little is known about the relative magnitude of values elicited across different interventions, dis…	10.2165/00019053-200725020-00004	2007	Sach, T. H.; Smith, R. D.; Whynes, D. K.	A 'league table' of contingent valuation results for pharmaceutical interventions: A hard pill to swallow?	I
English	Scopus		10.1016/j.rbmo.2013.04.003	2013	Nielsen, S. N.; Andersen, A. N.; Schmidt, K. T.; Rechnitzer, C.; Schmiegelow, K.; Bentzen, J. G.; Larsen, E. C.	A 10-year follow up of reproductive function in women treated for childhood cancer	I
English	Embase	Objective: This is a case report of a 7-year-old female who presented to the emergency department with a history of vaginal bleeding, increasing abdominal pain, and dehydration. A case of Van Wyk-Grumbach is presented. Method: Computerized tomography (CT) of the abdomen and pelvis identified bilateral, adnexal cysts and proliferative-phase endometrium with no evidence of an inflammatory or malign…	10.1016/j.ygyno.2020.05.216	2020	Reedy, M. B.; Phillips, D.	A 7-year-old with bilateral, granulosa cell tumors, severe hypothyroidism, precocious puberty, and delayed bone-age: A case of Van Wyck-Grumbach syndrome diagnosis and recommendations	I
English	Scopus		10.1071/SH05055	2006	Burger, H. G.; Papalia, M. A.	A clinical update on female androgen insufficiency - Testosterone testing and treatment in women presenting with low sexual desire	I
eng		OBJECTIVES: To compare the distribution of estradiol levels between women with a hysterectomy and ovarian conservation and women with an intact uterus. METHODS: A large cross-sectional study of women aged between 40 and 69 years, residing in Melbourne, Australia. Estradiol levels were available for 152 women with a hysterectomy and ovarian conservation and 1423 women with an intact uterus. All of…	10.1080/13697130500186560	2005	Simpson, J. A.; MacInnis, R. J.; English, D. R.; Gertig, D. M.; Morris, H. A.; Giles, G. G.	A comparison of estradiol levels between women with a hysterectomy and ovarian conservation and women with an intact uterus	I
English	Scopus		10.1097/OGX.0000000000000156	2015	Garcia, C.; Powell, C. B.	A comprehensive approach to the identification and management of the BRCA patient	I
English	Embase Medline	Clinicians and patients desiring amenorrhea for therapeutic or social reasons will find continuous-use 90 μg levonorgestrel/20 μg ethinyl estradiol to be an attractive oral contraceptive dosing option. Although other formulations of oral contraceptives can be dosed in a continuous manner off-label, the convenience of a 28-day dose pack represents a major advance that will likely increase acceptab…	10.1358/dot.2008.44.3.1197950	2008	Jensen, J. T.	A continuous regimen of levonorgestrel/ethinyl estradiol for contraception and elimination of menstruation	I
English	Scopus		10.1016/j.ygyno.2008.12.024	2009	Michelsen, T. M.; Dørum, A.; Dahl, A. A.	A controlled study of mental distress and somatic complaints after risk-reducing salpingo-oophorectomy in women at risk for hereditary breast ovarian cancer	I
English	Scopus		10.1097/GME.0000000000000986	2017		A conversation about hormone therapy: Is there an appropriate dose, route, and duration of use?	I
English	Embase Medline		10.1210/jc.2012-2403	2012	Stuenkel, C. A.; Gass, M. L. S.; Manson, J. E.; Lobo, R. A.; Pal, L.; Rebar, R. W.; Hall, J. E.	A decade after the Women's Health Initiative - The experts do agree	I
eng		Premature ovarian failure (POF) is a kind of gynecological disease that causes amenorrhea, infertility, menopause and urogenital symptoms. Currently hormone replacement therapy (HRT) is the most popular choice for women with POF to get rid of menopausal syndrome. However, as the popularization of Chinese herbs made Chinese medicine (CM) shine new lights, physicians are able to treat POF with both…	10.1007/s11655-016-2642-7	2017	Lin, J.; Li, X. L.; Song, H.; Li, Q.; Wang, M. Y.; Qiu, X. M.; Li, D. J.; Wang, L.	A general description for Chinese medicine in treating premature ovarian failure	I
English	Embase Medline	Primary Ovarian Insufficiency (POI) affects ~1% of women under forty. Exome sequencing of two Finnish sisters with non-syndromic POI revealed a homozygous mutation in FANCM, leading to a truncated protein (p.Gln1701*). FANCM is a DNA-damage response gene whose heterozygous mutations predispose to breast cancer. Compared to the mother’s cells, the patients’ lymphocytes displayed higher levels of b…	10.7554/eLife.30490	2017	Fouquet, B.; Pawlikowska, P.; Caburet, S.; Guigon, C.; Mäkinen, M.; Tanner, L.; Hietala, M.; Urbanska, K.; Bellutti, L.; Legois, B.; Bessieres, B.; Gougeon, A.; Benachi, A.; Livera, G.; Rosselli, F.; Veitia, R. A.; Misrahi, M.	A homozygous FANCM mutation underlies a familial case of non-syndromic primary ovarian insufficiency	I
English		Epidemiological studies have consistently found that bilateral oophorectomy at a young age substantially reduces breast cancer risk. Such surgical menopause around age 35 has been found to reduce risk by 60 to 75%. A reversible medical oophorectomy using an agent such as a gonadotropin-releasing hormone agonist (GnRHA) should achieve a similar reduction in risk. Although the use of GnRHA alone is…	10.1677/erc.0.0040125	1997	Pike, M. C.; Daniels, J. R.; Spicer, D. V.	A hormonal contraceptive approach to reducing breast and ovarian cancer risk: An update	I
English	Scopus		10.1210/jc.2013-3108	2014	Kozan, P.; Chalasani, S.; Handelsman, D. J.; Pike, A. H.; Crawford, B. A.	A leydig cell tumor of the ovary resulting in extreme hyperandrogenism, erythrocytosis, and recurrent pulmonary embolism	I
English	Embase	Premature ovarian failure (POF) encompasses a heterogeneous spectrum of conditions, with phenotypic variability among patients. The etiology of POF remains unknown in most cases. This led us to set up a French network on POF for the purpose of better characterizing POF patients and understanding the mechanisms involved in this pathology. Over the last 10 years, we have evaluated 360 women who wer…		2010	Bachelot, A.; Rouxel, A.; Massin, N.; Dulon, J.; Courtillot, C.; Kuttenn, F.; Touraine, P.	A monocentric study of 360 consecutive patients presenting with premature ovarian failure	I
English	Embase	STUDY QUESTION: Is oocyte cryopreservation an applicable option for fertility preservation in unmarried patients with haematological malignancies? SUMMARY ANSWER: Oocyte cryopreservation via the vitrification method is accessible and may be considered an option for fertility preservation in unmarried patients with haematological malignancies. WHAT IS KNOWN ALREADY: Haematological malignancies are…	10.1093/hropen/hoaa064	2021	Kato, K.; Ochi, M.; Nakamura, Y.; Kamiya, H.; Utsunomiya, T.; Yano, K.; Michikura, Y.; Hara, T.; Kyono, K.; Takeuchi, K.; Nakayama, T.; Iwamasa, J.; Mio, Y.; Kuramoto, T.; Nagata, Y.; Jo, T.; Asada, Y.; Ohishi, H.; Osada, H.; Yoshida, H.	A multi-centre, retrospective case series of oocyte cryopreservation in unmarried women diagnosed with haematological malignancies	I
English	Embase	Background: Inactivating mutations of the FSHβ subunit gene,causing isolated FSH deficiency and hypogonadism are very rare. To date, only six women with delayed puberty and isolated FSH deficiency have been reported worldwide. Objective: Clinical and molecular studies were performed in three Palestinian sisters with impaired pubertal development and primary amenorrhea. Methods: A 15y old female p…	10.1159/000334325	2011	Abu-Libdeh, A.; Abu-Libdeh, B.; Zangen, D.	A novel c-terminal FSHβ mutation cause primary amenorrhea in three siblings	I
English		G protein-coupled estrogen receptor (GPER) is recently identified as a membrane-associated estrogen receptor that mediates non-genomic effects of estrogen. Our previous immunohistochemistry study found an association between GPER and the proliferation of epithelial ovarian cancer. However, the contributions and mechanisms of GPER in the proliferation of ovarian cancers are not clear. We have exam…	10.1002/cbin.10243	2014	Liu, H. D.; Yan, Y.; Wen, H. X.; Jiang, X. L.; Cao, X. F.; Zhang, G. M.; Liu, G. Y.	A novel estrogen receptor GPER mediates proliferation induced by 17 beta-estradiol and selective GPER agonist G-1 in estrogen receptor alpha (ER alpha)-negative ovarian cancer cells	I
English	Embase	Objective: Endometriosis is an estrogen-dependent disease that is a leading cause of pelvic pain and infertility worldwide. While ectopic endometrial tissue should theoretically regress with progesterone treatment, resistance to progesterone is common, limiting the effectiveness of hormonal therapies to treat established disease and to prevent post-surgical disease recurrence. We sought to apply …	10.1016/j.fertnstert.2020.08.584	2020	Richards, E. G.; Esakov, E. L.; Reizes, O.	A NOVEL LOW-DOSE COMBINATION DRUG THERAPY FOR ENDOMETRIOSIS THAT INCREASES PROGESTERONE RECEPTOR TO ENHANCE PROGESTIN EFFICACY	I
English	Embase	Introduction: Complete gonadal dysgenesis with 46 XY karyotype, also known as Swyer-James syndrome, is characterized by complete sex reversal with a female phenotype and unambiguous female external genitalia. Sex-determining region Y (SRY) gene mutations causing loss-offunction of the gene were identified in 10-15% of affected individuals. These individuals also have a high risk of developing tum…		2013	Man, E.; Tung, Y. L.; Luk, H. M.; Ivan Lo, F. M.; Lam, T. S. S.; Cheung, P. T.	A novel mutation in the SRY gene causing 46 XY complete gonadal dysgenesis in a Chinese patient	I
English	Scopus		10.1038/srep10179	2015	Lok Wong, K.; Ming Lai, Y.; Li, K. W.; Fai Lee, K.; Ng, T. B.; Pan Cheung, H.; Bo Zhang, Y.; Lao, L.; Ngok-Shun Wong, R.; Chui Shaw, P.; Ho Wong, J.; Zhang, Z. J.; Lam, J. K. W.; Wencai, Y.; Wing Sze, S. C.	A Novel, Stable, Estradiol-Stimulating, Osteogenic Yam Protein with Potential for the Treatment of Menopausal Syndrome	I
English	Embase Medline	With the extensive progress in nanotechnology-based drug delivery systems, pharmacokinetic evaluations have gained much attention from researchers as a central part of the study of these systems. Because the fulfillment of any therapeutic goal(s) by a novel drug delivery system requires that the absorption, distribution, metabolism, and excretion (ADME) be considered from the early stages of the …	10.1615/CritRevTherDrugCarrierSyst.2013007419	2013	Hamidi, M.; Azadi, A.; Rafiei, P.; Ashrafi, H.	A Pharmacokinetic Overview of Nanotechnology-Based Drug Delivery Systems: An ADME-Oriented Approach	I
English	Embase Medline	Objective: To evaluate the clinical efficacy of a combined regimen of follicle stimulating hormone (FSH) and low dose human menopausal gonadotropin (hMG) following GnRH agonist ultralong protocol in controlled ovarian hyperstimulation (COH) for in vitro fertilization and embryo transfer (IVF-ET). Study design: IVF-ET was performed on 45 patients who had uterine or peritoneal factors, such as mode…	10.1016/S0301-2115(02)00476-1	2003	Ku, S. Y.; Suh, C. S.; Kim, S. H.; Choi, Y. M.; Kim, J. G.; Moon, S. Y.	A pilot study of the use of low dose human menopausal gonadotropin in ovulation induction	I
eng		BACKGROUND: Although uterine fibroids occur in 30% of women and are associated with a degree of subfertility, the effect of intramural fibroids on the outcome of IVF or ICSI treatment has not been prospectively studied. METHODS: Data were prospectively collected on 434 women undergoing IVF/ICSI in the assisted conception unit of an inner London teaching hospital. Patients were assessed for the pr…	10.1093/humrep/16.11.2411	2001	Hart, R.; Khalaf, Y.; Yeong, C. T.; Seed, P.; Taylor, A.; Braude, P.	A prospective controlled study of the effect of intramural uterine fibroids on the outcome of assisted conception	I
eng		The relationship between postmenopausal hormone use (PMH) and ovarian cancer risk is unclear, particularly for specific hormone formulations, but recent studies suggest that there is a positive association. We conducted a prospective observational study with 82,905 postmenopausal women, including 389 ovarian cancers, in the Nurses' Health Study from 1976 to 2002. Compared with never users of PMH,…	10.1038/sj.bjc.6603527	2007	Danforth, K. N.; Tworoger, S. S.; Hecht, J. L.; Rosner, B. A.; Colditz, G. A.; Hankinson, S. E.	A prospective study of postmenopausal hormone use and ovarian cancer risk	I
eng		PURPOSE: Extensive data in White women have linked oral contraceptive use, tubal ligation, and parity to reduced risk of ovarian cancer; results on postmenopausal female hormone use are mixed. Few studies, all of which are case-control studies, have been undertaken among Black women. The aim of the present study was to prospectively assess associations of reproductive factors and exogenous hormon…	10.1007/s10552-016-0840-4	2017	Bethea, T. N.; Palmer, J. R.; Adams-Campbell, L. L.; Rosenberg, L.	A prospective study of reproductive factors and exogenous hormone use in relation to ovarian cancer risk among Black women	I
English	Embase	Background: Hematological stem cell transplantation (HSCT) is an established method which has markedly increased the survival rate of hematologic malignancies since its introduction in the 1980’s. The conditioning for HSCT has known gonadotoxic effects and often leads to premature loss of fertility. In this study we have prospectively followed a cohort of girls undergoing HSCT and studied the out…	10.3389/fonc.2021.692834	2021	Wikander, I.; Lundberg, F. E.; Nilsson, H.; Borgström, B.; Rodriguez-Wallberg, K. A.	A Prospective Study on Fertility Preservation in Prepubertal and Adolescent Girls Undergoing Hematological Stem Cell Transplantation	I
eng		This qualitative study sought to determine the information needs of high-risk pre-menopausal women who had undergone prophylactic bilateral oophorectomy to manage their inherited risk of ovarian cancer. In-depth interviews were carried out with 23 high-risk women following surgery. Although the benefit of risk reduction was perceived as out weighing the costs of surgery, many women reported that …	10.1002/1099-1611(200011/12)9:6<486::aid-pon478>3.0.co;2-y	2000	Hallowell, N.	A qualitative study of the information needs of high-risk women undergoing prophylactic oophorectomy	I
English	Embase Medline	Objective: To report the rare case of gestational primary ovarian choriocarcinoma coexistent with intrauterine pregnancy, successfully treated with surgery and systemic chemotherapy. We also describe the utility of short tandem repeat (STR) genotyping in the diagnosis of choriocarcinoma. Case report: A 38-year-old woman at 17 gestational weeks presented with an ovarian tumor rupture in the left o…	10.1016/j.tjog.2021.09.036	2022	Sakurai, S.; Asano, R.; Furugori, M.; Shigeta, H.	A rare case of gestational ovarian choriocarcinoma coexistent with intrauterine pregnancy	I
English	Embase Medline	Carcinoid tumours are rare tumours of the neuro-endocrine system. They most commonly present in the gut; however, they can present in other organs. In all, 0.3% of carcinoid tumours are ovarian in origin. Subsequently, very few cases of ovarian carcinoid affecting the heart have been reported and this case adds to the literature on this. There are very few reports in the literature of ovarian car…	10.1258/smj.2011.011122	2011	Mordi, I. R.; Bridges, A.	A rare case of ovarian carcinoid causing heart failure	I
English	Embase	Introduction: The main type of diabetes seen in pediatric clinical practice is type 1 diabetes. Monogenic diabetes and syndromic diabetes are rare, but can be more common in areas where consanguinity is high. A 12-year-old girl born to consanguineous parents who are first cousins, was referred after being diagnosed with diabetes and severe diabetic ketoacidosis. In addition, she had hypertrichosi…	10.1159/000501868	2019	Tayeb, T.; Amaratunga, S.; Kučerová, P.; Průhová, Š; Lebl, J.	A rare case of syndromic diabetes due to an insr pathogenic variant	I
English	Embase	Turner syndrome (TS) is the most common genetic disease associated with the X-chromosome abnormality. Sex chromosome monosomy (45,X) occurs in 40-50% of the cases. 5% of patients with TS, in addition to cells lacking the genetic material of the X-chromosome, have a cell line with Y-chromosome, whether complete or not, which can be clinically manifested by virilization and mixed gonadal dysgenesis…	10.1159/000492307	2018	Peskavaya, N.; Solntsava, A.; Shlimakova, K.	A rare case of turner syndrome with the presence of the y chromosome genetic material	I
English	Embase	We report a 19-year-old female patient with a history of short stature, primary ovarian insufficiency, sensorineural hearing loss, sacral teratoma, neurogenic bladder, and intellectual disability with underlying mosaicism for der(X)t(X;3)(q13.2;q25.33), a ring X chromosome, and monosomy X. Derivative X chromosomes from unbalanced X-autosomal translocations are preferentially silenced by the XIST …	10.1055/s-0037-1604448	2018	Peterson, J. F.; Basel, D. G.; Bick, D. P.; Chirempes, B.; Lorier, R. B.; Zemlicka, N.; Grignon, J. W.; Weik, L.; Kappes, U.	A Rare Combination of Functional Disomy Xp, Deletion Xq132-q28 Spanning the XIST Gene, and Duplication 3q25.33-q29 in a Female with der(X)t(X;3)(q13.2;q25.33)	I
eng		Estrogen therapy is extremely effective in relieving menopausal symptoms such as hot flushes, night sweats, urogenital atrophy and certain psychological symptoms. The short term side effects from this therapy are usually mild and self-limiting. They are more common in women who commence hormone replacement therapy some years after the menopause than in those who start treatment at about the time …	10.2165/00002018-199005050-00004	1990	Cust, M. P.; Gangar, K. F.; Hillard, T. C.; Whitehead, M. I.	A risk-benefit assessment of estrogen therapy in postmenopausal women	I
eng		The levonorgestrel-releasing intrauterine system (LNG-IUS), has been developed by Leiras Pharmaceuticals, Turku, Finland. It is a new systemic hormonal contraceptive that releases levonorgestrel 20 micrograms every 24 hours. The device provides fertility control comparable with that of female sterilisation, complete reversibility and convenience, and has an excellent tolerability record. The low …	10.2165/00002018-199615060-00006	1996	Sturridge, F.; Guillebaud, J.	A risk-benefit assessment of the levonorgestrel-releasing intrauterine system	I
English	Embase Medline	Hormone replacement therapy for older women has been vilified after two major studies showed that it increased their susceptibility to various diseases. But scientists maintain that, used differently, it can still help to protect against neurological and cardiovascular diseases.	10.1038/sj.embor.7400043	2003	Brower, V.	A second chance for hormone replacement therapy	I
eng		Menopausal estrogen-alone therapy (ET) is a well-established risk factor for serous and endometrioid ovarian cancer. Genetics also plays a role in ovarian cancer, which is partly attributable to 18 confirmed ovarian cancer susceptibility loci identified by genome-wide association studies. The interplay among these loci, ET use and ovarian cancer risk has yet to be evaluated. We analyzed data from…	10.1002/ijc.30274	2016	Lee, A. W.; Bomkamp, A.; Bandera, E. V.; Jensen, A.; Ramus, S. J.; Goodman, M. T.; Rossing, M. A.; Modugno, F.; Moysich, K. B.; Chang-Claude, J.; Rudolph, A.; Gentry-Maharaj, A.; Terry, K. L.; Gayther, S. A.; Cramer, D. W.; Doherty, J. A.; Schildkraut, J. M.; Kjaer, S. K.; Ness, R. B.; Menon, U.; Berchuck, A.; Mukherjee, B.; Roman, L.; Pharoah, P. D.; Chenevix-Trench, G.; Olson, S.; Hogdall, E.; …	A splicing variant of TERT identified by GWAS interacts with menopausal estrogen therapy in risk of ovarian cancer	I
English	Embase			1977	Hirose, N.; Araki, S.; Tsunawaki, A.	A study of experimental ovarian tumors with particular reference to tumorigenesis by the clipping method and hormone loads	I
English		Background. An association between treatment for gynecological cancers and risk of osteoporosis has never been formally evaluated. Women treated for these cancers are now living longer than ever before, and prevention of treatment induced morbidities is important. We aimed to distinguish, in gynecological cancer survivors, whether cancer therapy has additional detrimental effects on bone health a…	10.1634/theoncologist.2012-0416	2013	Stavraka, C.; Maclaran, K.; Gabra, H.; Agarwal, R.; Ghaem-Maghami, S.; Taylor, A.; Dhillo, W. S.; Panay, N.; Blagden, S. P.	A Study to Evaluate the Cause of Bone Demineralization in Gynecological Cancer Survivors	I
English	Embase Medline		10.1007/s10815-018-1332-0	2019	Goyco Ortiz, L. E.; Servy, E. J.; Menezo, Y. J. R.	A successful treatment with 5 methyltetrahydrofolate of a 677 TT MTHFR woman suffering premature ovarian insufficiency post a NHL (non-Hodgkin’s lymphoma) and RPL (repeat pregnancy losses)	I
English	Embase Medline	Introduction: Childhood cancer is rare; the incidence in Sweden is approximately 16 new cases/100 000 children each year. Reduced reproductive function and fertility are well-known side effects of cancer treatment. Anti-Müllerian hormone (AMH) has been shown to correlate well with antral follicle count in healthy women but is currently not recommended as the primary surveillance modality for eval…	10.1111/aogs.14290	2022	Nilsson, S.; Jarfelt, M.; Järvholm, S.; Kluge, L.; Thurin-Kjellberg, A.	A survey of ovarian reserve and quality of life in female survivors of pediatric cancer	I
English	Embase Medline		10.1155/2015/187691	2015	Jiang, S. W.; Brost, B.; Zhang, D.; Ren, C. E.	Aberrant gene regulation in obstetric, gynecologic, and reproductive diseases	I
eng		Concerns about abnormal menstrual bleeding are a common reason for women to consult a primary care physician. The first step in the evaluation is to determine the patient's ovulatory status. Women with heavy bleeding but normal ovulatory cycles should be evaluated for coagulopathies, structural lesions, and hypothyroidism. In the absence of a systemic or structural cause, menorrhagia can be treat…	10.1016/s0025-7125(16)30071-2	1995	Wathen, P. I.; Henderson, M. C.; Witz, C. A.	Abnormal uterine bleeding	I
English	Embase Medline	Abnormal uterine bleeding is the most common complaint that motivates female adolescents to seek medical advice. Abnormal uterine bleeding has a significant impact on quality of life, promoting school absenteeism and limitations in social life. Moreover, episodes can vary from mild to life threatening events if not recognized and treated promptly. Healthcare providers should be able to distinguis…	10.20344/amp.12829	2021	Ramalho, I.; Leite, H.; Águas, F.	Abnormal uterine bleeding in adolescents: A multidisciplinary approach	I
English	Scopus			2018	Scott, S. C.; Raney, E.; Johnston, H.	Abnormal uterine bleeding: An age based approach	I
English	Embase	Five cell types and varieties of hyalin changes have been studied in the ovarian stroma of 53 patients with endometrial carcinoma. These histologic data were correlated with the available clinical information from this group of patients and were compared with data from 55 controls. The mature cells of the non lipidic (type II) and of the lipidic (type IV) lines of stromal differentiation were fou…	10.1002/j.1879-3479.1975.tb00336.x	1975	Reeves, G.; Navarini, H.	Abnormalities of the specific stroma in the cortex and medulla of the ovary in patients with endometrial carcinoma	I
English	Embase Medline		10.1093/annonc/mdg445	2003	Sofroniadou, S.; Kosmas, C.; Kourelis, T.; Makatsoris, T.; Koutras, A.; Onienadoum, A.; Kalofonos, H. P.	Absence of chemotherapy-induced alopecia with paclitaxel in a case of hypothyroidism: Case report [2]	I
English	Embase	Background: A 16-year-old female presented with primary amenorrhea, absent breast development, Tanner V pubic hair, sparse axillary hair and female appearing external genitalia. Karyotype revealed: 46 XY with detectable SRY, elevated FSH and LH hormones, testosterone and androstenedione in the female range, normal dehydrotestosterone. Estrogen, estrone and ultra sensitive estradiol were in the pr…		2013	Granados, H. M.; Phulwani, P.	Absent visualization of a hypoplastic uterus in a 16-year-old with complete 46,XY gonadal dysgenesis (Swyer syndrome)	I
eng		OBJECTIVE: To assess pain and overall experience of transvaginal sonography (TVS) in asymptomatic postmenopausal women. METHODS: In the United Kingdom Collaborative Trial of Ovarian Cancer Screening (UKCTOCS), 50 639 postmenopausal women were randomized to undergo annual TVS at 13 trial centers in England, Wales and Northern Ireland. Together with the appointment letter for their annual scan, a r…	10.1002/uog.12262	2013	Gentry-Maharaj, A.; Sharma, A.; Burnell, M.; Ryan, A.; Amso, N. N.; Seif, M. W.; Turner, G.; Brunell, C.; Fletcher, G.; Rangar, R.; Fallowfield, L.; Campbell, S.; Jacobs, I.; Menon, U.	Acceptance of transvaginal sonography by postmenopausal women participating in the United Kingdom Collaborative Trial of Ovarian Cancer Screening	I
English	Embase Medline	In the pathogenesis of acne, androgen hormones play a crucial role. In the treatment of acne, hormonal therapies provide valuable alternatives to standard modalities in selected women. Although numerous factors contribute to the development of acne, the requirement for androgens is absolute and is one that allows for effective treatments in women through inhibition of androgen expression. The two…	10.2165/00128071-200203080-00007	2002	Shaw, J. C.	Acne: Effect of hormones on pathogenesis and management	I
English	Embase	The differential diagnosis of Cushing's syndrome is one of the most difficult tasks in medicine, and it is especially problematic in cases with "occult" ectopic ACTH syndrome. We describe the case of a 26-year-old woman who was found to suffer from ectopic ACTH syndrome due to pituitary microadenoma, localized within a mature ovarian teratoma. Cushing's syndrome caused by ovarian neoplasia is unu…	10.1016/j.ejim.2004.12.004	2005	Candrina, R.; Sleiman, I.; Zorzi, F.	ACTH-secreting pituitary adenoma within an ovarian teratoma	I
English	Embase	BRCA testing could prevent up to 1000 cases of ovarian cancer in the United Kingdom each year. Ovarian Cancer Action is committed to maximizing and fulfilling the potential of BRCA testing as an effective cancer prevention tool. To assess current rates of testing in the United Kingdom, the charity carried out research that included commissioning surveys, interviews with case studies, Freedom of I…	10.3747/co.25.4243	2018	Platt, M. C.; Stanford, J.; Tharp, G.	Acting on BRCA: Breaking down barriers to save lives. Recommendations to the U.K. government on BRCA testing and patient management from ovarian cancer action	I
Japanese	Embase	DMBA carcinogenesis in the mammary ducts (3 mth after carcinogen administration) was suppressed completely by ovariectomy, provoked by moderated stimuli of estrogen or progesterone only at the initiation stage, and inhibited by strong stimuli of estrogen during the initiation process.	10.5361/jkmu1956.25.1_1	1973	Doi, Y.	Actions of ovarian hormones in initiating the induction of mammary cancer by 7,12 dimethylbenz(a)anthracene (Japanese)	I
English	Embase Medline	The leukemic lesions in intact and ovariectomized mice of strain ICRC, induced with 20 methylcholanthrene (20 MCA) in combination with or without hormones, were investigated for the presence of mouse leukemia virus (MuLV) by bioassay and electron microscopy. The different experimental groups treated with 20 MCA were intact females; ovariectomized females; ovariectomized females with pituitary gra…		1975	Karande, K. A.; Taskar, S. P.; Ranadive, K. J.	Activation of murine leukaemia virus under different physiological conditions	I
English	Embase Medline	Adult stem cells are recruited in response to specific physiological demands to regenerate, repair or maintain essential cellular components of tissues, while preserving self-renewal capacity. Signals that activate adult stem cells are not simply cell autonomous and stem cells are part of a larger dynamic framework, the stem cell 'niche', which integrates systemic and local cues to sustain stem c…	10.1016/j.tem.2012.04.002	2012	Joshi, P. A.; Di Grappa, M. A.; Khokha, R.	Active allies: Hormones, stem cells and the niche in adult mammopoiesis	I
English	Embase Medline	The treatment and survival outcome of acute leukemia in women is generally similar to that of men. However, acute leukemia in women poses additional challenges in clinical practice. In addition to important precautions during therapy, such as prevention of abnormal uterine bleeding in premenopausal women and therapy during pregnancy, women who are survivors of acute leukemia face unique and poten…	10.2217/whe.10.4	2010	Lo-Coco, F.; Fouad, T. M.; Ramadan, S. M.	Acute leukemia in women	I
English	Embase	Nearly one-fourth of the world's population is infected with Mycobacterium tuberculosis (MTB). Female genital tuberculosis (TB) is a common cause of infertility in both developing and undeveloped countries. Furthermore, assisted reproduction treatments and pregnancy potentially increase the risk of TB infection and reactivation. In this study, we present the case of a 28-year-old infertile female…	10.4103/2096-2924.288020	2020	Fan, L. J.; Ma, T. T.; Liu, S.; Qi, Y.	Acute miliary tuberculosis and pelvic tuberculosis after in vitro fertilization	I
English	Embase Medline	Background: It has been recognized for well over half a century that hormonal preparations designed as contraceptives are also capable of offering health benefits through the treatment and prevention of benign gynecological disease and even some systemic conditions. Increasing attention is now being paid to the extent and detail of such added health benefits, and it is becoming clear that the lon…	10.1016/j.contraception.2012.08.039	2013	Fraser, I. S.	Added health benefits of the levonorgestrel contraceptive intrauterine system and other hormonal contraceptive delivery systems	I
English	Embase Medline		10.1016/j.ajog.2019.04.015	2019	Yuk, J. S.; Hong, S. Y.; Kim, D. W.	Additional procedures for measuring the effect of hysterectomy on osteoporosis	I
English	Embase Medline	Twenty-four cases of endometrial adenocarcinoma in women under 40 years of age were reviewed in order to determine the relation to ovarian unopposed estrogenic stimulation. Such a relation should be strong in those cases in which the patients develop adenocarcinoma at a young age. The clinical and histological characteristics of ovarian imbalance were compared with those of several control groups…		1978	Nisker, J. A.; Ramzy, I.; Collins, J. A.	Adenocarcinoma of the endometrium and abnormal ovarian function in young women	I
English	Scopus		10.1097/00042192-200512020-00016	2005	Misso, M. L.; Jang, C.; Adams, J.; Tran, J.; Murata, Y.; Bell, R.; Wah, C. B.; Simpson, E. R.; Davis, S. R.	Adipose aromatase gene expression is greater in older women and is unaffected by postmenopausal estrogen therapy	I
eng		Despite being rare, primary ovarian insufficiency (POI) is a significant cause of infertility and deficiency of ovarian hormone in women. Several health risks are also associated with POI, which include dry eye syndrome, reduced density of bones and enhanced fracture risks, troublesome menopausal symptoms, early development of cardiovascular disease, and psychological effects such as declined cog…	10.1016/j.jri.2021.103363	2021	Nouri, N.; Aghebati-Maleki, L.; Yousefi, M.	Adipose-Derived Mesenchymal Stem Cells: A Promising Tool in the Treatment of pre mature ovarian failure	I
English	Embase Medline	Objective To compare uterine and ovarian volumes and uterine artery (UA) Doppler blood flow among women who were treated with antineoplastic regimens when pediatric aged versus healthy controls. Design Case-control study. Setting Tertiary obstetric and gynecologic center. Patient(s) One hundred twenty-seven women who were treated for childhood cancer with bone marrow transplantation (BMT) and\or …	10.1016/j.fertnstert.2014.10.043	2015	Beneventi, F.; Locatelli, E.; Giorgiani, G.; Zecca, M.; Mina, T.; Simonetta, M.; Cavagnoli, C.; Albanese, M.; Spinillo, A.	Adolescent and adult uterine volume and uterine artery Doppler blood flow among subjects treated with bone marrow transplantation or chemotherapy in pediatric age: A case-control study	I
English	Embase	Prevention of adolescent pregnancies, as well as, prevention and treatment of sexually transmitted diseases (STDs) and other gynaecological pathologies are the main goals of Paediatric and Adolescent Gynaecology. The condom and the new-generation combined oral contraceptives (COCs) are the methods recommended for the prevention of unwanted pregnancies during adolescence. The combination of these …	10.3109/13625187.2015.1135897	2016	Creatsas, G.	Adolescent contraception and sexually transmitted diseases	I
English	Embase Medline	Gonadal dysgenesis patients with Y chromosomal material are subject to increased risk for germ cell tumors. We report a case of an adolescent female presenting with Turner-like syndrome with primary amenorrhea and Tanner stage 1 breast development. Karyotype showed one X chromosome and a minute pericentromeric fragment of Y chromosome without any functional Y genes in all the cells, unlike a mosa…	10.1177/1093526617690291	2017	Mukerji, B.; Balshan, E.; Haderer, R.; Shertz, W.; Graebe, R.	Adolescent Female With Turner's Syndrome and 46,X,der(Y) del(Y)(p11.2)del(q11.2) Karyotype With Gonadoblastoma and Dysgerminoma	I
English	Embase Medline	In adolescent girls, amenorrhea is sometimes viewed as a variant of normal; in fact, however, during the first gynecologic year, the 95th percentile for cycle length is 90 days. Although early menstrual cycles are frequently anovulatory and may be somewhat irregular, girls with menses coming less frequently than every 90 days may have significant pathology associated with hypoestrogenism. Hypoest…		2003	Adams Hillard, P. J.; Nelson, L. M.	Adolescent girls, the menstrual cycle, and bone health	I
English	Embase	Paediatric and adolescent gynaecology involves the care of young women and their special needs as their bodies change and grow into adulthood. Diagnosis and management of common problems in gynaecology in this age group requires knowledge regarding congenital reproductive anomalies, disorders of gender development, reproductive endocrinopathies, gender identity, and gynaecologic malignancies. Gyn…	10.1016/j.ogrm.2016.04.002	2016	Otify, M.; Mahmood, T.	Adolescent gynaecology	I
English	Embase Medline	Given new developments in the field of adolescent reproductive health, this review focuses on highlighting new guidelines and practice patterns in evaluation and management of adolescent gynecologic problems. First, understanding the proper techniques for the initial examination is key to establishing a long-term relationship with this age group. Reservations about the first gynecologic examinati…	10.1097/AOG.0b013e31819b6303	2009	Sanfilippo, J. S.; Lara-Torre, E.	Adolescent gynecology	I
English	Embase	Background: Gonads containing adrenal rests may enlarge in response to chronic overstimulation by ACTH in diseases with ACTH hypersecretion such as poorly controlled congenital adrenal hyperplasia (CAH), Addison's disease and Nelson's syndrome. Testicular adrenal rest tumors (TART) are present in childhood in CAH patients and frequency in adults may be up to 50-95%. Ovarian adrenal rest tumors (A…	10.1159/000365775	2014	Abali, Z. Y.; Saka, N.; Erol, O. B.; Aydin, B. K.; Guran, T.; Bas, F.; Poyrazoglu, S.; Bundak, R.; Darendeliler, F.	Adrenal rest tumors in patients with primary adrenal insufficiency∗	I
English				2017	Castillo, M.; Weiss, R. E.	Adult Hormone Therapy in Transgender Patients	I
English	Embase	Acne is a multifactorial and inflammatory disease of pilosebaceous follicles, which affects most adolescents. Recent epidemiological data revealed a difference in adults affected by this disease. Women have a high prevalence and incidence when compared with men, especially after 25 years of age. In contrast to what was initially thought, most of these patients do not present endocrinopathy capabl…	10.2147/CCID.S137794	2018	Rocha, M. A.; Bagatin, E.	Adult-onset acne: Prevalence, impact, and management challenges	I
eng		Turner syndrome, resulting from a complete or partial absence of one X chromosome, is the most commonly occurring chromosomal abnormality in females. Patients have traditionally been carefully followed in paediatric practice during childhood, but were often discharged to primary care on reaching adulthood. Adults with Turner syndrome are thought to have a reduced life expectancy, mainly due to ex…	10.1159/000070220	2003	Ostberg, J. E.; Conway, G. S.	Adulthood in women with Turner syndrome	I
English	Scopus		10.1016/j.bioactmat.2020.12.008	2021	Zhang, S.; Zhu, D.; Mei, X.; Li, Z.; Li, J.; Xie, M.; Xie, H. J. W.; Wang, S.; Cheng, K.	Advances in biomaterials and regenerative medicine for primary ovarian insufficiency therapy	I
English	Scopus		10.3109/13697137.2013.816915	2013	Panay, N.; Fenton, A.	Advances in menopause research - What does the next decade hold?	I
English	Embase Medline	Reproductive medicine encompasses a variety of disorders resulting from disturbed gonadal function. Such disorders affect all age groups, and their rational therapy depends on comprehensive understanding of the physiology of the hypothalamo-pituitary-gonadal axis and of the pathophysiological disturbances which may occur. In a deliberately selective manner, this review has highlighted Australian …	10.1111/j.1445-5994.1988.tb02037.x	1988	Burger, H. G.; Buckler, H. M.; Baker, H. W. G.; Healy, D. L.; Kovacs, G. T.	Advances in reproductive medicine: Australian contributions	I
English	Scopus		10.1016/j.biopha.2021.111422	2021	Xiang, D.; Liu, Y.; Zhou, E.; Wang, Y.	Advances in the applications of polymer biomaterials for in vitro follicle culture	I
English	Embase Medline	In England and Wales, ovarian cancer is responsible for more deaths than all other gynaecological cancers combined. Unlike cervical cancer, there is no effective population screening programme and the majority of women will present when the disease has spread beyond the ovaries. Current first-line management involves surgical debulking, followed by platinum-based chemotherapy. However, most women…	10.1258/136218005775544534	2005	Morrison, J.	Advances in the understanding and treatment of ovarian cancer	I
English	Scopus			1996	Bebar, S.; Ursic-Vrscaj, M.	Advantages and disadvantages of hormone replacement therapy	I
English	Embase Medline	Background: Premature ovarian failure is estimated to affect at least 1%–3% of adult women. There are several aetio-pathogenic factors that may cause premature ovarian failure including iatrogenic causes, genetic, autoimmune, infectious and idiopathic. The aim of this study was to identify the aetiological profile of women with premature ovarian failure presenting to Sultan Qaboos University hosp…	10.1177/2053369115587419	2015	Gowri, V.; Al Shukri, M.; Al-Farsi, F. A.; Al-Busaidi, N. A.; Dennison, D.; Al Kindi, S.; Daar, S.; Al Farsi, K.; Pathare, A. V.	Aetiological profile of women presenting with premature ovarian failure to a single tertiary care center in Oman	I
French	Embase Medline		10.1016/j.gyobfe.2007.11.007	2008	Guyot, B.	Against medicalizing the postmenopause with HRT	I
English		BACKGROUND: Although several studies have reported increased mortality risk with early menopause, there were no studies examining the relationship between age at menopause and mortality in Japan. The goal of this analysis is to investigate the relationship between age at menopause and all-cause mortality among the Japanese. METHODS: Study subjects were 4,683 postmenopausal females in the Jichi Me…	10.2188/jea.16.161	2006	Amagai, Y.; Ishikawa, S.; Gotoh, T.; Kayaba, K.; Nakamura, Y.; Kajii, E.	Age at menopause and mortality in Japan: the Jichi Medical School Cohort Study	I
English	Embase Medline	Several studies have suggested that a young age at menopause may be associated with increased risk of all-cause mortality. Few studies have examined the influence of age at menopause on specific causes of death other than coronary heart disease. Data from a prospective cohort study of US adults were used to examine the relation between age at natural menopause and all-cause and cause-specific mor…	10.1093/aje/kwi324	2005	Mondul, A. M.; Rodriguez, C.; Jacobs, E. J.; Calle, E. E.	Age at natural menopause and cause-specific mortality	I
English	Scopus		10.1016/S1047-2797(97)00207-X	1998	Cooper, G. S.; Sandler, D. P.	Age at natural menopause and mortality	I
English	Scopus		10.2165/00002512-199711010-00005	1997	Maas, D.; Jochen, A.; Lalande, B.	Age-related changes in male gonadal function. Implications for therapy	I
German	Scopus		10.1055/s-2007-1023297	1995	Paterok, E. M.; Siebzehnrubl, E.; Meyer, M.	Age-specific and standardised death rate in gynaecological neoplasms and breast cancer	I
eng		The published data for overall cancer incidence for the registries of Birmingham (UK) and Connecticut (US) show remarkable similarity for men but diverge for women. The incidence of cancer of the endometrium, ovary and breast in Connecticut is higher than in Birmingham, and in each case the menopausal dislocation in the age-specific incidence plot of the Birmingham data is obscured in that for Co…	10.1093/ije/5.3.231	1976	Anthony, H. M.	Age-specific incidence of cancer of the endometrium, ovary and breast in the United Kingdom and the United States	I
English	Embase Medline	Purpose: This manuscript reports the consensus recommendations on screening and diagnosis of Lynch syndrome (LS) in patients with endometrial or ovarian cancer as well as on possible preventive measures in effectively LS-diagnosed women. The recommendations are issued by the Austrian Arbeitsgemeinschaft für Gynäkologische Onkologie (AGO) of the Österreichischen Gesellschaft für Gynäkologie und Ge…	10.1007/s00404-017-4392-y	2017	Zeimet, A. G.; Mori, H.; Petru, E.; Polterauer, S.; Reinthaller, A.; Schauer, C.; Scholl-Firon, T.; Singer, C.; Wimmer, K.; Zschocke, J.; Marth, C.	AGO Austria recommendation on screening and diagnosis of Lynch syndrome (LS)	I
eng		BACKGROUND: Alcohol consumption is associated with an increased risk of several cancers. Potential mechanisms include altered oestrogen metabolism. Parent oestrogens metabolise into alternate pathways of oestrogen metabolites that may have variable effects on cancer pathogenesis. We examined associations of alcohol consumption with circulating oestrogen/oestrogen metabolites in postmenopausal wom…	10.1038/bjc.2017.419	2018	Playdon, M. C.; Coburn, S. B.; Moore, S. C.; Brinton, L. A.; Wentzensen, N.; Anderson, G.; Wallace, R.; Falk, R. T.; Pfeiffer, R.; Xu, X.; Trabert, B.	Alcohol and oestrogen metabolites in postmenopausal women in the Women's Health Initiative Observational Study	I
eng		Alcohol has been hypothesized to promote ovarian carcinogenesis by its potential to increase circulating levels of estrogen and other hormones; through its oxidation byproduct, acetaldehyde, which may act as a cocarcinogen; and by depletion of folate and other nutrients. Case-control and cohort studies have reported conflicting results relating alcohol intake to ovarian cancer risk. We conducted …	10.1038/sj.bjc.6603020	2006	Genkinger, J. M.; Hunter, D. J.; Spiegelman, D.; Anderson, K. E.; Buring, J. E.; Freudenheim, J. L.; Goldbohm, R. A.; Harnack, L.; Hankinson, S. E.; Larsson, S. C.; Leitzmann, M.; McCullough, M. L.; Marshall, J.; Miller, A. B.; Rodriguez, C.; Rohan, T. E.; Schatzkin, A.; Schouten, L. J.; Wolk, A.; Zhang, S. M.; Smith-Warner, S. A.	Alcohol intake and ovarian cancer risk: a pooled analysis of 10 cohort studies	I
English		Following the arrest of estradiol secretion by the ovaries at menopause, all estrogens and all androgens in postmenopausal women are made locally in peripheral target tissues according to the physiological mechanisms of intracrinology. The locally made sex steroids exert their action and are inactivated intracellularly without biologically significant release of the active sex steroids in the cir…	10.1016/j.jsbmb.2014.06.001	2015	Labrie, F.	All sex steroids are made intracellularly in peripheral tissues by the mechanisms of intracrinology after menopause	I
English	Embase Medline	Background. Whereas the frequency of alopecia to cytotoxic chemotherapies has been well described, the incidence of alopecia during endocrine therapies (i.e., anti-estrogens, aromatase inhibitors) has not been investigated. Endocrine agents are widely used in the treatment and prevention of many solid tumors, principally those of the breast and prostate. Adherence to these therapies is suboptimal…	10.1634/theoncologist.2013-0193	2013	Saggar, V.; Wu, S.; Dickler, M. N.; Lacouture, M. E.	Alopecia with endocrine therapies in patients with cancer	I
English	Embase Medline	Progesterone plays an important role in regulating multiple events in the uterus. It controls endometrial proliferation and differentiation, which are important for uterine function. Dysregulation of progesterone signaling leads to impaired physiological functions. Indeed, aberrant expression of progesterone-regulated genes in the endometrium has been implicated in several gynecologic disorders, …	10.1055/s-0029-1242994	2010	Aghajanova, L.; Velarde, M. C.; Giudice, L. C.	Altered gene expression profiling in endometrium: Evidence for progesterone resistance	I
English	Medline	Menopause, which may accelerate the hallmarks of the natural aging process, represents a point in time characterized by the permanent cessation of menstruation following the loss of ovarian estrogen production. Unlike natural menopause, which is characterized by a gradual decrease in estrogen production, when both ovaries are removed before the natural age of menopause, the onset of estrogen depr…	10.1371/journal.pone.0273403	2022	Siriprapanonkul, P.; Orprayoon, N.; Tuntiviriyapun, P.; Phutrakool, P.; Jaisamrarn, U.; Mutirangura, A.; Chaikittisilpa, S.	Alu hypomethylation in naturally and surgically postmenopausal women; a cross-sectional study	I
English	Embase Medline	Amenorrhea is a complicated and common problem encountered by primary care physicians. Performing a thorough history and physical examination can often narrow the differential diagnosis considerably. The addition of basic determinations of serum FSH and LH or other tests as indicated by abnormalities on the history or examination can then make the diagnosis more clear. In all cases of primary ame…	10.1016/j.pop.2008.10.005	2009	Heiman, D. L.	Amenorrhea	I
English	Scopus		10.1016/S0015-0282(16)56808-3	1994	Schachter, M.; Shoham, Z.	Amenorrhea during the reproductive years - Is it safe?	I
eng		Menstrual patterns can be an indicator of overall health and self-perception of well-being. Primary amenorrhea, defined as the lifelong absence of menses, requires evaluation if menarche has not occurred by 15 years of age or three years post-thelarche. Secondary amenorrhea is characterized by cessation of previously regular menses for three months or previously irregular menses for six months an…		2019	Klein, D. A.; Paradise, S. L.; Reeder, R. M.	Amenorrhea: A Systematic Approach to Diagnosis and Management	I
English	Embase Medline	Out of 210 women with secondary amenorrhoea the 63 who developed it after stopping oral contraceptives were fully investigated. 5 had organic disease sufficient to account for the amenorrhoea (1 had severe diabetes, 1 a pituitary tumor, and 3 premature ovarian failure); 2 patients had galactorrhoea (1 of whom also had the pituitary tumor); 2 had anorexia nervosa. Of the 63 women, 40 (63%) had suf…		1973	Steele, S. J.; Mason, B.; Brett, A.	Amenorrhoea after discontinuing combined oestrogen progestogen oral contraceptives	I
English	Embase Medline	A 17-year-old girl presented with secondary amenorrhoea. She developed normal age-appropriate secondary sexual characteristics and attained menarche at the age of 13 years. One year following her menarche, she was diagnosed with acute myeloid leukaemia and was treated with chemotherapy, total body radiation and bone marrow transplant with complete remission. The matched donor was her elder male s…	10.1136/bcr-2020-239767	2021	Tambawala, Z. Y.; Al Ani, K.; Abdelgadir, E.; Alawadi, F.	Amenorrhoea with XY karyotype postbone marrow transplant	I
English	Embase	Amenorrhoea and severe oligomenorrhoea are frequently seen in gynaecological practice. Appropriate investigation and treatment are best organised from an anatomical standpoint, with rapid and cost-effective assessment of each level of the hypothalamo-pituitary-ovarian-uterine axis. Investigation should also be tailored to meet the needs of the patient - a young woman with primary amenorrhoea and …	10.1016/j.curobgyn.2004.04.004	2004	Ledger, W. L.; Skull, J.	Amenorrhoea: Investigation and treatment	I
eng		In a reanalysis of the Million Women Study (MWS), their authors concluded that prolonged use of hormone replacement therapy (HRT) in postmenopausal women increases the risk of ovarian cancer. Although statistically significant their results are clinically irrelevant, since the attributable risk over 5 years is only 4 per 10 000 HRT users, a figure that is not confirmed by other large studies. Thi…	10.1080/09513590701483910	2007	Neves, E. Castro M.	An analysis of ovarian cancer in the Million Women Study	I
Japanese	Embase	Hot flash occurs following the decline of estrogen levels in females during menopause or in males after estrogen therapy. Because prepubertal girls are not reported of hot flash, withdrawal from estrogen or aging process might be a significant factor for the onset of hot flash, however, the precise mechanism of it has not been fully understood. Since hot flash initiated through vasodilatation and…		1997	Chen, J. T.	An approach to investigate the mechanisms of post menopausai hot flash and bone metabolic change; especially related to the production of calcitonin gene related substances	I
English	Embase Medline	Hirsutism is a common endocrinological complaint. The causes of this complaint can vary from dissatisfaction with a normal pattern of hair growth on the one hand, to the first clinical manifestation of androgen overproduction by an adrenal adenocarcinoma on the other. The purpose of this short review is to reexamine the physiology of hair growth in normal women, identify the common abnormal patte…	10.1210/jc.2011-2744	2012	Loriaux, D. L.	An approach to the patient with hirsutism	I
English	Embase		10.1177/1754045313495634	2013	Sekar, H. K.; Vanthuyne, A.; Holloway, D.; Rymer, J.	An assessment of menopausal women's attitudes to hormone replacement therapy and complementary and alternative medications	I
English	Embase	Background: Survival following treatment for childhood cancer has increased from less than 10% in 1970 to 75% in 2007. This is largely due to clinical trials and laboratory research conducted by members of the Children's Cancer and Leukaemia Group and through International collaboration. According to The National Cancer Survivorship Initiative (NCSI 2010) approximately 40 000 of the UK population…	10.1136/adc.2011.212563.197	2011	Koodiyedath, B.; Urquhart, T.; Jenkins, A.	An audit of premature ovarian failure (POF)-late effect of childhood cancer treatment	I
English	Embase Medline		10.1016/S0020-7292(02)00419-8	2003	Sciarra, J. J.; Watkins, T. J.; Keith, L. G.	An editorial welcome to the new year 2003	I
English	Embase	We present the interesting and complex case of a young girl with neonatal left renal vein thrombosis, who became hypertensive at the age of 4 years, without evidence of target organ damage. Ultrasound and radiolabelled dimercaptosuccinic acid (DMSA) scintigraphy showed a single functioning right kidney, with the presumption that the left kidney had involuted after its neonatal insult. The origins…	10.1136/archdischild-2014-306237.356	2014	Platt, C. J.; Hamilton-Ayers, M.; Dudley, J.; Woodward, M.	An elusive case of hypertension in a child with a single kidney: Support for the role of magnetic resonance imaging	I
eng		Embryoid bodies (EBs) can serve as a system for evaluating pluripotency, cellular differentiation, and tissue morphogenesis. In this study, we use EBs derived from mouse embryonic stem cells (mESCs) and human amniocyte-derived induced pluripotent stem cells (hAdiPSCs) as a model for ovarian granulosa cell (GC) development and steroidogenic cell commitment. We demonstrated that spontaneously diffe…	10.1177/1933719117725814	2018	Lipskind, S.; Lindsey, J. S.; Gerami-Naini, B.; Eaton, J. L.; O'Connell, D.; Kiezun, A.; Ho, J. W. K.; Ng, N.; Parasar, P.; Ng, M.; Nickerson, M.; Demirci, U.; Maas, R.; Anchan, R. M.	An Embryonic and Induced Pluripotent Stem Cell Model for Ovarian Granulosa Cell Development and Steroidogenesis	I
eng		BACKGROUND: The objective of this study was to evaluate the impact of various surgical, hormonal, and lifestyle factors on memory and attention in women with a BRCA1 or BRCA2 mutation. METHODS: BRCA mutation carriers enrolled in a longitudinal study were invited to complete an online brain health assessment tool designed to screen for cognitive deficits. Four measures of memory and executive atte…	10.1002/cncr.33654	2021	Kotsopoulos, J.; Kim, S. J.; Armel, S.; Bordeleau, L.; Foulkes, W. D.; McKinnon, W.; Panchal, S.; Cohen, S. A.; Sun, S.; Sun, P.; McKetton, L.; Troyer, A. K.; Narod, S. A.	An evaluation of memory and attention in BRCA mutation carriers using an online cognitive assessment tool	I
English	Scopus		10.1016/j.bpobgyn.2007.07.010	2008	Lethaby, A. E.; Vollenhoven, B. J.	An evidence-based approach to hormonal therapies for premenopausal women with fibroids	I
eng			10.2217/whe.15.37	2015	Banks, E.	An evidence-based future for menopausal hormone therapy	I
English		AimsWithin a parent study examining ovarian hormone effects on smoking cessation in women, we conducted an exploratory short-term trial of varenicline versus transdermal nicotine patch. DesignDouble-blind double-dummy randomized trial. SettingSingle-site out-patient research clinic in the United States. ParticipantsFemale smokers, ages 18-45years and averaging 10 cigarettes per day for at least 6…	10.1111/add.12895	2015	Gray, K. M.; McClure, E. A.; Baker, N. L.; Hartwell, K. J.; Carpenter, M. J.; Saladin, M. E.	An exploratory short-term double-blind randomized trial of varenicline versus nicotine patch for smoking cessation in women	I
English		Objectives. Erxian Decoction (EXD) is a well-documented Chinese medicinal formulation, which has been clinically applied for years for relieving menopausal syndromes by modulating hormonal levels indicating that EXD might also be effective in treating hormone-related tumors. This study aimed to differentially investigate the efficacy of EXD and its antimetastatic property on human ovarian cancer …	10.1177/1534735412464519	2013	Chu, E. S. M.; Sze, S. C. W.; Cheung, H. P.; Liu, Q.; Ng, T. B.; Tong, Y.	An In Vitro and In Vivo Investigation of the Antimetastatic Effects of a Chinese Medicinal Decoction, Erxian Decoction, on Human Ovarian Cancer Models	I
English	Scopus			1999	Young, R. L.	An introduction to SERMs and their gynecologic effects	I
eng			10.1016/j.ejogrb.2012.05.016	2012	Ferrari, S.; Persico, P.; Di Puppo, F.; Garavaglia, E.; Viganò, P.; Candiani, M.	An ovarian endometriotic cyst in a patient with prepubertal hypopituitarism due to a craniopharyngioma: a clue for endometrioma pathogenesis	I
French	Embase	It is not uncommon to find some ovarian tumours after menopause showing abnormal oestrogenic activity of a marked degree. For a long time hormone secreting tumours have been known; they are generally tumours of the granulosa or of the theca. More recently, various kinds of totally different sorts of tumours have been described, characterised by secretion of oestrogens and of stromal origin. These…		1974	Taurelle, R.; Delaffond, F.	An ovarian tumor with functioning stroma occurring after the menopause	I
eng		BACKGROUND: In humans, serotonin has typically been investigated as a neurotransmitter. However, serotonin also functions as a hormone across animal phyla, including those lacking an organized central nervous system. This hormonal action allows serotonin to have physiological consequences in systems outside the central nervous system. Fluctuations in estrogen levels over the lifespan and during o…	10.1186/1472-6874-5-12	2005	Rybaczyk, L. A.; Bashaw, M. J.; Pathak, D. R.; Moody, S. M.; Gilders, R. M.; Holzschu, D. L.	An overlooked connection: serotonergic mediation of estrogen-related physiology and pathology	I
English	Embase Medline	Hereditary breast and ovarian cancer syndrome is an inherited condition that women's health care providers are likely to encounter in their practices. Persons affected by this disorder have extremely high risks for developing cancer. This article provides a definition and overview of the syndrome, including cancer prevention/risk reduction strategies and resources available for patients and provi…	10.1111/j.1542-2011.2012.00199.x	2012	Smith, E. C.	An Overview of Hereditary Breast and Ovarian Cancer Syndrome	I
eng		SUMMARY: Struma ovarii is a teratoma of the ovaries predominantly composed of thyroid tissue. Hyperthyroidism associated with struma ovarii is rare, occurring in approximately 8% of cases. Due to the rarity of struma ovarii, available data are limited to case reports and small case series.We report on a 61-year-old female patient with known Hashimoto's thyroiditis on levothyroxine replacement the…	10.1530/edm-20-0142	2021	Koehler, V. F.; Keller, P.; Waldmann, E.; Schwenk, N.; Kitzberger, C.; Schmohl, K. A.; Knösel, T.; Stief, C. G.; Spitzweg, C.	An unusual case of struma ovarii	I
eng		Primary ovarian insufficiency (POI) occurs in about 1% of female population under the age of 40, leading to reproductive problems, an earlier encounter with menopausal symptoms, and complicated diseases. There are three presumable mechanisms involved in the development of POI, namely apoptosis acceleration, follicular maturation blocking and premature follicle activation, through the following st…	10.1007/s11427-012-4355-2	2012	Jin, M.; Yu, Y.; Huang, H.	An update on primary ovarian insufficiency	I
eng		Breast and gynecological cancers affect almost 900,000 women and therefore most health care providers will be involved at some point in the management of women with cancer. As the prognosis of all cancers is much more favorable when diagnosed in early stages, it is imperative that all health care providers are familiar not only with current screening guidelines for the average population, but als…	10.1016/j.amjms.2020.06.008	2020	Pahlawanian, A. M.; Norris, V. A.; Jernigan, A. M.; Morrell, B.; Morrell, M.; Nair, N.; Karamanis, A. M.; Dauchy, E. M.; Loch, M. M.; Garcia, A. A.	An Update on Screening and Prevention for Breast and Gynecological Cancers in Average and High Risk Individuals	I
English	Embase	The endometrium displays a unique physiology characterized by its cyclical response to steroid hormones, which results in morphological changes that contribute to a pathologist's interpretation of proper endometrial function. Distinctive changes are also observed during times of physiological hormonal shifts (such as during pregnancy), pathological hormonal imbalances (such as certain functioning…	10.1016/j.mpdhp.2013.06.005	2013	Alikhan, M.; Gwin, K.	An update regarding the effects of hormones on the endometrium: Practical considerations for the surgical pathologist	I
English	Embase	Objective : Advances in the treatment and diagnosis of malignant tumors have resulted in an increasing number of younger cases and cancer survivors, and many cases have been performed radical treatment before menopause leading to iatrogenic menopause. Mental and physical support after treatment is important especially in young cases. Methods : In gynecological malignancies from January 2014 to De…	10.1111/jog.14342	2020	Kaneda, H.; Masaoka, R.; Kawata, M.; Oguma, K.; Kobayashi, T.; Ito, S.; Matsuzawa, N.; Murase, Y.; Tanaka, S.; Yata, S.; Tanaka, T.	Analysis of gynecological tumors in adolescent and young adult generation and iatrogenic menopause	I
English	Scopus		10.1504/IJMEI.2015.068509	2015	Patel, B.; Mital, D. P.	Analysis of ovarian cancer and associated risk factors	I
English		Recent reports indicate that the prevalence of sexual dysfunction in women is high. Nevertheless, sexual health does not seem to be adversely affected by hysterectomy with ovarian preservation, unless the patient has predisposing psychological or interpersonal factors. Preoperative sexual function may be the best predictor of postoperative function. Women with minimal risk factors for cervical ca…		2000	Bachmann, G. A.; Huang, E. A.	Analysis of sexual function post-hysterectomy	I
English	Embase Medline	A case of virilizing lipid cell tumor of the ovary is described in which simultaneous venipuncture of both ovarian veins and the peripheral circulatory vessels provided documentation of the source of steroid hypersecretion. These samples, as well as peripheral vessel preoperative and postoperative samples, were examined by radioimmunoassay for estradiol, progesterone, 17α hydroxy progesterone and…		1973	Wagner, V. P.; Smale, L. E.	Androgen and estrogen production by a lipid ovarian tumor	I
English	Embase	Introduction: Low androgen hormone production in females may contribute to sexual dysfunction and reduced quality of life (QoL) after allo-SCT. This study compares systemic levels of sex steroids and sex hormone-binding globuline (SHBG) in allografted women and healthy controls. Patients and methods: Twenty-five women in complete remission 52 (3-149) months after allo-SCT for acute and chronic le…	10.1038/bmt.2010.41	2010	Björk, Y.; Ankarberg, C.; Smith Knutsson, E.; Broman, A.; Bergmark, K.; Wahlström, E.; Brune, M.	Androgen deficency in women after allogeneic stem cell transplantation	I
English	Embase Medline	Hirsutism, acne, alopecia, and oligo-amenorrhea are clinical expressions of hyperandrogenism, one of the most frequent endocrine disorders in women of reproductive age. Women referred to our endocrine clinics for skin symptoms of hyperandrogenism underwent a laboratory workup to evaluate hormone measurements and received antiandrogen therapy. We retrospectively analyzed the outcome of 228 consecu…	10.1097/md.0b013e3181946a2c	2009	Karrer-Voegeli, S.; Rey, F.; Reymond, M. J.; Meuwly, J. Y.; Gaillard, R. C.; Gomez, F.	Androgen dependence of hirsutism, acne, and alopecia in women retrospective analysis of 228 patients investigated for hyperandrogenism	I
English	Embase	Many studies have investigated the role of estrogens during menopause. The dramatic decline of estrogen concentrations during the perimenopausal period results in vasomotor symptoms, bone loss, alterations in lipid profiles and reduction of insulin sensitivity. On the other hand, less attention has been paid to the role of androgens during menopause. The classic concept is that the circulating co…	10.1016/j.maturitas.2017.03.263	2017	Goulis, D.	Androgen excess and the menopause	I
English		There is increasing evidence to suggest that many postmenopausal women experience symptoms alleviated by androgen therapy and that such symptoms may be secondary to androgen deficiency. Affected women complain of fatigue, low libido, and diminished well-being, symptoms easily and frequently attributed to psychosocial and environmental factors. When such symptoms occur in the setting of low circul…	10.1210/jc.84.6.1886	1999	Davis, S.	Androgen replacement in women: A commentary	I
English	Embase	Introduction. In a natural menopause, the estrogen production of the ovaries ceases but androgen production continues in decreasing amounts with age. Thus, not all women who undergo a natural menopause have androgen-deficient symptoms. In premature ovarian failure (POF), an 'insult' to the ovaries affects both estrogen and androgen production and therefore androgen therapy should be considered al…	10.1258/mi.2008.008042	2008	Woodman, J.; Grech, H. G.; Panay, N.	Androgen replacement therapy in premature ovarian failure	I
English	Embase Medline	In men, gonadal function is affected in a slow, progressive way as part of the normal ageing process. Recently, however, significant interest has developed on the importance of this condition, which is variously known as male climacteric, andropause or, more appropriately, androgen decline in the ageing male (ADAM). The term andropause is biologically wrong and clinically inappropriate but, it ad…	10.1517/14656566.4.6.911	2003	Morales, A.	Androgen replacement therapy in the hypogonadal ageing man	I
English	Scopus		10.1586/eem.12.45	2012	Lebbe, M.; Hughes, D.; Reisch, N.; Arlt, W.	Androgen replacement therapy in women	I
English		Objective: The purpose of our study was to examine androgen serum levels and bone density in women with premature ovarian failure (POF) compared to healthy normal controls. Study Design: Thirty-three women 19-35 years of age with idiopathic POF were compared to 33 well-matched women with normal ovarian function and 32 healthy postmenopausal (PMP) women concerning 17-hydroxyprogesterone (17-OHP), …	10.1159/000291503	1997	Hartmann, B. W.; Kirchengast, S.; Albrecht, A.; Laml, T.; Soregi, G.; Huber, J. C.	Androgen serum levels in women with premature ovarian failure compared to fertile and menopausal controls	I
English	Scopus		10.1016/j.beem.2021.101592	2021	Marko, K. I.; Simon, J. A.	Androgen therapy for women after menopause	I
eng		Androgens are believed to have an important biologic role in women, particularly in regulation of libido and sexual arousal, although much about their function on other systems in women is unknown. Testosterone, the primary ovarian androgen, has been used to treat carefully selected postmenopausal women with hypoactive sexual desire disorder (HSDD). However, testosterone use in women has not been…	10.1089/jwh.2018.7494	2020	Vegunta, S.; Kling, J. M.; Kapoor, E.	Androgen Therapy in Women	I
English	Embase	Background: Androgen administration in postmenopause is based on the opinion that impaired libido is the consequence of androgen deficiency. Ovarian theca cells synthesize androgens also after menopause, illustrated by finding that bilateral oophorectomy in postmenopause decreases the circulating levels of androgens. Female androgen deficiency syndrome is defined by the Princeton consensus: impai…		2009	Vrtovec, H. M.	Androgen use in postmenopause calls for reconsideration	I
eng		A case of androgen-secreting borderline endometrioid tumor arising in endometriosis of the rectovaginal septum is presented. It occurred 10 years after total abdominal hysterectomy and bilateral salpingo-oophorectomy for extensive endometriosis of the fallopian tubes and ovaries, adenomyosis, and leiomyomas of the uterus. We believe 7 years of unopposed continuous oral estrogen replacement therap…		2001	Powell, J. L.; Connor, G. P.; Henderson, G. S.	Androgen-producing, atypically proliferating endometrioid tumor arising in endometriosis	I
English	Embase Medline	In a 64-yr-old woman with a virilizing lipid-cell tumor of the left ovary, serum progestogens, androgens, estrogens, and cortisol levels in the peripheral and ovarian veins were measured. Although virilization was the only symptom of hormone production by the tumor in this patient, endocrine studies showed that several steroids were secreted by this neoplasm. Of the steroids measured, androstened…		1978	Bonaventura, L. M.; Judd, H.; Roth, L. M.; Cleary, R. E.	Androgen, estrogen, and progestogen production by a lipid cell tumor of the ovary	I
English	Embase Medline	A 65-year-old woman presented with an 8-year history of progressive frontotemporal alopecia and hersutism. She had elevated serum levels of testosterone, androstenedione and estradiol. Ultrasound and computed tomography imaging suggested a right ovarian mass, while bilateral ovarian venous sampling demonstrated increased testosterone levels originating from both ovarian veins. Histology obtained …	10.1046/j.1440-0960.2003.00640.x	2003	Kim, Y.; Marjoniemi, V. M.; Diamond, T.; Lim, A.; Davis, G.; Murrell, D.	Androgenetic alopecia in a postmenopausal woman as a result of ovarian hyperthecosis	I
eng		The role of androgens in women's health has been generally neglected. Currently available assays are lacking in sensitivity and reliability at the lower ranges. Circulating androgens as prohormones for other steroids (e.g., androgens) have an ubiquitous role on diverse physiological and behavioral systems. Clinical assessment of both androgen production and androgen availability can be achieved b…	10.1196/annals.1290.033	2003	Schneider, H. P.	Androgens and antiandrogens	I
eng		The cessation of ovarian sex steroidigenesis, either as result as surgical extirpation, certain medical therapies or the gradual cessation of ovarian function, leads to menopause with all its associated physiological, physical and lifestyle changes. The changing hormonal milieu of menopause is most commonly associated with declining levels of estrogens. However, ovarian senescence also results in…		2009	Shulman, L. P.	Androgens and menopause	I
German	Scopus		10.1007/s00444-002-0337-3	2002	Kühnert, B.; Nieschlag, E.	Androgens for women?	I
English	Embase	Important concepts 1. Manichean definition: Manichean comes from the word Mani, which is the name of an apostle who lived in Mesopotamia in the 240's, who taught a universal religion based on what we now call dualism. If you believe in the Manichean idea of dualism, you tend to look at things as having two sides that are opposed. To Manicheans, life can be divided neatly between good or evil, lig…	10.1186/s13039-017-0320-x	2017	Aldaz, C. M.	Aneuploidy in premalignant progression: Lessons from experimental carcinogenesis models to human Ductal Carcinoma in situ (DCIS)	I
English	Embase Medline	The activity of the Women's Health Care Committee over a two year period up to June 2015 focused upon: (i) management of breast diseases in obstetrics and gynecology; (ii) investigation of lifestyle-related disease and bone mineral density after gynecologic cancer therapy; (iii) postoperative women's health care; (iv) current surgical treatment for pelvic organ prolapse among gynecologists in Jap…	10.1111/jog.12887	2016	Wakatsuki, A.; Takamatsu, K.	Annual report of the Women's Health Care Committee, Japan Society of Obstetrics and Gynecology, 2015	I
English	Scopus		10.1111/jog.13470	2018	Takamatsu, K.; Kitawaki, J.	Annual report of the Women's Health Care Committee, Japan Society of Obstetrics and Gynecology, 2017	I
eng			10.1038/bmt.2016.273	2017	Wędrychowicz, A.; Wojtyś, J.; Starzyk, J.	Anti-Muellerian hormone (AMH) as only possible marker in the assessment of ovarian function and reserve after hematopoietic stem cell transplantation (HSCT) in prepubertal girls, young females with composed hypogonadism and females receiving hormonal replacement therapy	I
English	Embase	Background: Measurement of Anti-Müllerian hormone (AMH) is a new tool in the assessment of ovarian reserve independent on menstrual cycle and not influenced by concomitant hormonal therapy. It enables screening for early ovarian failure after cancer treatment. Objective: Aim of study was to measure anti-Müllerian hormone and to evaluate ovarian function after hematopoietic stem cell transplantati…	10.1159/000334326	2011	Snajderova, M.; Keslova, P.; Sedlacek, P.; Formankova, R.; Kotaska, K.; Stary, J.	Anti-Mullerian hormone as a marker of ovarian reserve and gonadal function in pubertal girls and young women after stem cell transplantation in childhood	I
English	Embase	Background: Gonadal dysfunction is one of the major problems of endocrinological late effects among childhood cancer survivors (CCSs), whereas it is difficult to predict the reproductive capacity in childhood. Several studies have recently demonstrated that anti-Müllerian hormone (AMH) is an excellent marker of gonadal function.Patients and Methods: We evaluated the effects of cancer treatments o…		2012	Miyoshi, Y.; Namba, N.; Miyashita, E.; Hashii, Y.; Ohta, H.; Ozono, K.	Anti-müllerian hormone as an excellent marker of gonadal function in childhood cancer survivors	I
English	Embase Medline	Purpose: In recent years, anti-Mullerian hormone (AMH) has been considered a reliable index of ovarian reserve. There are few data on AMH values in thyroid cancer. The aim of this study was to evaluate AMH levels in pre-menopausal women with a history of low-risk thyroid cancer. Methods: Thirty-four women (aged 40.7 ± 6.7 years) were studied 7.1 ± 0.9 years after surgery and at least one RAI trea…	10.1007/s12020-017-1510-3	2018	Giusti, M.; Mittica, M.; Comite, P.; Campana, C.; Gay, S.; Mussap, M.	Anti-Müllerian hormone in pre-menopausal females after ablative radioiodine treatment for differentiated thyroid cancer	I
English	Embase Medline	For treating signs of androgenisation (seborrhoea, acne, hirsutism, alopecia) ethinylestradiol in combination with an antiandrogenic progestin is the treatment of choice in adolescents and females throughout the reproductive years, since these combinations are also highly suitable for contraception. Under long-term treatment a favourable effect on carbohydrate and lipid metabolism can be seen due…	10.1016/j.ejogrb.2003.09.030	2004	Schindler, A. E.	Antiandrogenic progestins for treatment of signs of androgenisation and hormonal contraception	I
English	Scopus			2012	Sharma, M.; Pandey, G.; Khanna, A.; Sahni, Y. P.	Anticancer effect of a herbal formulation on oestrogen induced ovarian adenocarcinoma in rat	I
English	Embase	Background: Ovarian reserve is defined as the functional potential of the ovary, which reflects the number and quality of the follicles left in the ovary at any given time. In literature there studies about the evaluation of ovarian reserve after ovariectomy for tumors and cysts, using serum markers, such as inhibin-B, and anti-Mullerian hormone (AMH), combined to ultrasonographic markers, in adu…	10.1159/000437032	2015	Morandi, G.; Piona, C. A.; Dal Ben, S.; Ramaroli, D.; Cavarzere, P.; Antoniazzi, F.; Gaudino, R.	Antimullerian hormone and inhibin B markers of the ovarian reserve after ovariectomy	I
English	Scopus			1984	Lazo, J. S.; Maclusky, N. J.; Eisenfeld, A. J.; Schwartz, P. E.; Labaree, D. C.	Antiproliferative Actions of Tamoxifen to Human Ovarian Carcinomas in Vitro	I
English	Scopus		10.1038/emm.2005.15	2005	Jeon, G. C.; Park, M. S.; Yoon, D. Y.; Shin, C. H.; Sin, H. S.; Um, S. J.	Antitumor activity of spinasterol isolated from Pueraria roots	I
English	Embase Medline		10.1089/152460901300039368	2001	Goodman, A.; Houck, K.	Anxiety and uncertainty in informed decision making	I
English	Embase Medline	A 15 yr old phenotypic female with a Y/autosome translocation is reported. This patient had a 45,X,-16,+t(16 Yp-)/46,XYq-,-16,+t(16 Yp-) chromosome complement in a lymphocyte culture. Her left gonad showed dysgerminoma and a Sertoli cell tumor. The right gonad showed gonadoblastoma in a streak and a poorly developed ovary. It was concluded that the pubertal events in this patient came from the es…		1974	Park, I. J.; Heller, R. H.; Jones Jr, H. W.; Woodruff, J. D.	Apparent pseudopuberty in a phenotypic female with a gonadal tumor and an autosome/Y chromosome translocation	I
German	Embase	Clomiphene is the first choice for ovarian stimulation, especially for patients with hypothalamic-hypophysis dysfunctions. To use its therapeutic potential with minimal risk (avoidance of multiples etc.), it is necessary to evaluate the cervical mucus (except in planned intrauterine insemination) and to perform sonographic, and sometimes also endocrinological, monitoring. This is necessary for th…	10.1007/s10304-006-0169-2	2007	Nawroth, F.	Application of clomiphene for ovarian stimulation	I
English		The number of reports investigating disease susceptibility based on the carriage of low-penetrance, high-frequency polymorphisms has steadily increased over the last years. Evidence based on meta-analyses of individual case-control studies is accumulating, defining specific individual variations in disease susceptibility. For example, genetic variations of the estradiol metabolism have been descr…	10.1517/phgs.5.1.57.25687	2004	Tempfer, C. B.; Schneeberger, C.; Huber, J. C.	Applications of polymorphisms and pharmacogenomics in obstetrics gynecology	I
English	Embase	In patients with gynecologic malignancy, ultrasound (US) has many established applications, including the diagnosis and staging of ovarian cancer, endometrial cancer, and gestational trophoblastic disease (GTD); detection of recurrent and/or metastatic disease, including ovarian and cervical cancer and GTD; and diagnosis and guidance for treatment of postoperative complications. © 2010 Elsevier I…	10.1016/j.cult.2010.03.003	2010	Wolfman, D. J.; Allison, S. J.	Applications of ultrasound in gynecologic oncology	I
English	Scopus		10.1371/journal.pmed.1002893	2019	Yarmolinsky, J.; Relton, C. L.; Lophatananon, A.; Muir, K.; Menon, U.; Gentry-Maharaj, A.; Walther, A.; Zheng, J.; Fasching, P.; Zheng, W.; Ling, W. Y.; Park, S. K.; Kim, B. G.; Choi, J. Y.; Park, B.; Smith, G. D.; Martin, R. M.; Lewis, S. J.	Appraising the role of previously reported risk factors in epithelial ovarian cancer risk: A Mendelian randomization analysis	I
English	Embase	This monthly feature will help readers keep current on new drugs, new indications, dosage forms, and safety-related changes in labeling or use. Efforts have been made to ensure the accuracy of this information; however, if there are any questions, please let me know at danial.baker@wsu.edu.	10.1310/hpj4908-765	2014	Baker, D. E.	Approvals, submission, and important labeling changes for US marketed pharmaceuticals	I
German	Scopus		10.1007/s00129-003-1332-7	2003	Emons, G.; Gründker, C.; Hanf, V.	Are estrogens carcinogens?	I
English	Embase Medline	Osteoporosis, heart disease, and cancer remain worldwide challenges for women's health. This article discusses areas for future inquiry in these areas of research.	10.1016/j.ecl.2004.07.007	2004	Lobo, R. A.	Areas for future inquiry	I
English	Embase	Objectives: To report a very rare form of disorders of sex development (DSD) caused by aromatase deficiency in two siblings. We report the clinical phenotypes and hormonal parameters of the siblings in this report. Materials and Methods: A 12 years female child presented for evaluation of non development of secondary sexual characters. She had ambiguous genitalia since birth and had undergone cli…		2017	Patro, D.; Choudhury, A. K.; Baliarsinha, A. K.	Aromatase deficiency in two siblings: A rare form of familial DSD	I
eng		PURPOSE OF REVIEW: Aromatase inhibitors improve survival in breast cancer patients but adversely affect bone health. RECENT FINDINGS: Hormone receptor positive breast cancer is increasingly targeted with chemotherapy, ovarian suppression and the use of aromatase inhibitors. Aromatase inhibitors block oestrogen production in peripheral tissues and the three third generation aromatase inhibitors (a…	10.1097/GCO.0b013e32831da80e	2009	Bundred, N. J.	Aromatase inhibitors and bone health	I
English	Embase Medline	The medical treatment of endometriosis needs to be optimized. Therapeutic management strategies for endometriosis-associated pain or recurrent disease are primarily aimed at downregulating ovarian function or antagonizing the effect of estrogen in ectopic endometrial implants. In this context, basic research is providing important results for the development of new, specific treatment modalities.…	10.1016/j.ejogrb.2005.04.017	2005	Ebert, A. D.; Bartley, J.; David, M.	Aromatase inhibitors and cyclooxygenase-2 (COX-2) inhibitors in endometriosis: New questions - Old answers?	I
English	Embase Medline	In premenopausal women ovaries are the major sites of estrogen production, while in postmenopausal women estrogen is produced by aromatization of ovarian and adrenal androgens in extragonadal sites, mostly in adipose tissue. Aromatase is a cytochrome P450 hemoprotein-containing enzyme complex that catalyzes the rate-limiting step in the conversion of androstenedione and testosterone to estrone an…	10.1111/j.0001-6349.2004.00562.x	2004	Karaer, Ö; Oruç, S.; Koyuncu, F. M.	Aromatase inhibitors: Possible future applications	I
English	Embase Medline	Objective and Design: To review the role of aromatase inhibitors (AIs) in the treatment of endometriosis. Conclusion(s): Endometriosis is a common estrogen-dependent disorder that can result in substantial morbidity, including pelvic pain, multiple operations, and infertility. Approximately only half of women with endometriosis get pain relief from existing medical or surgical treatments. Medical…	10.1016/j.fertnstert.2005.09.064	2006	Attar, E.; Bulun, S. E.	Aromatase inhibitors: the next generation of therapeutics for endometriosis?	I
German	Embase	Aromatase inhibitors (AI) block the production of estrogen in many tissues expressing the enzyme aromatase, such as fatty tissue and muscle. The enzyme catalyzes the synthesis of estradiol from testosterone and of estrone from androstendione (a process called aromatization). Indications: AIs are approved for adjuvant or palliative treatment of postmenopausal breast cancer. In premenopausal women …		2015	Seifert-Klauss, V.; Rabe, T.; Krämer, A. K.; Schneeweiss, A.	Aromataseinhibitoren: Update 2015	I
English	Embase	Introduction: Late outcomes are common among childhood cancer survivors. Craniospinal irradiation and use of antimetabolites are well known risk factors for cardiac, metabolic, endocrine and reproductive disorders. However, bone system is affected too. Mechanism of osteoporosis in this group of patients seems to be complex and include direct influence of irradiation and chemotherapy as being aggr…	10.1007/s00198-016-3530-x	2016	Gubernatorova, E.; Pavlova, M. G.; Kaznacheeva, T.; Tselovalnikova, T.	Aseptic necrosis of femur in combination with hypocorticism and hypogonadism in childhood medulloblastoma survivor	I
English	Embase	Introduction: Late outcomes are common in childhood cancer survivors. Craniospinal irradiation and use of antimetabolites are well known risk factors for cardiac, metabolic, endocrine and reproductive disrupters. However, bone system is affected too. Mechanism of osteoporosis in this group of patients seems to be complex and include direct influence of irradiation and chemotherapy and is being ag…	10.1007/s00198-016-3530-x	2016	Gubernatorova, E.; Pavlova, M. G.; Kaznacheeva, T.; Tselovalnikova, T.	Aseptic necrosis of femur in combination with secondary and adrenal insufficiency, primary hypogonadism in childhood medulloblastoma survivor	I
English	Embase Medline	The Asian Society of Gynecologic Oncology International Workshop 2018 on gynecologic oncology was held in the Ajou University Hospital, Suwon, Korea on the 24th to 25th August 2018. The workshop was an opportunity for Asian doctors to discuss the latest findings of gynecologic cancer, including cervical, ovarian, and endometrial cancers, as well as the future of fertility-sparing treatments, mini…	10.3802/jgo.2019.30.e39	2019	Kong, T. W.; Ryu, H. S.; Kim, S. C.; Enomoto, T.; Li, J.; Kim, K. H.; Shim, S. H.; Wang, P. H.; Therasakvichya, S.; Kobayashi, Y.; Lee, M.; Shi, T.; Lee, S. W.; Mikami, M.; Nagase, S.; Lim, M. C.; Wang, J.; Wilailak, S.; Kim, S. W.; Hong, S. H.; Tan, D. S. P.; Mandai, M.; Chang, S. J.; Huang, R. Y. J.; Ushijima, K.; Lee, J. Y.; Chen, X.; Ochiai, K.; Lee, T. S.; Yang, B.; Kalam, F.; Lv, Q.; Ahmad,…	Asian society of gynecologic oncology international workshop 2018	I
English	Embase Medline		10.1245/s10434-020-08267-2	2020	Baiocchi, G.	ASO Author Reflections: Could Ovarian Preservation be Considered for Young Women with Endometrial Cancer?	I
English	Embase Medline	Purpose: Few studies have evaluated the chemopreventive effect of aspirin on the cancer risk in elderly women. We examined associations between frequency, dose, and duration of aspirin use with incidence of 719 aspirin-sensitive cancers (cancers of colon, pancreas, breast, and ovaries) in the Iowa Women’s Health Study (IWHS), a prospective cohort of women over 70 years old. Methods: Aspirin frequ…	10.1007/s10552-016-0804-8	2016	Vaughan, L. E.; Prizment, A.; Blair, C. K.; Thomas, W.; Anderson, K. E.	Aspirin use and the incidence of breast, colon, ovarian, and pancreatic cancers in elderly women in the Iowa Women’s Health Study	I
English	Embase	PURPOSE: Cancer and its treatments affect the physiological, psychological and sociological realms of the woman's life and her ability to maintain sexual health. Sexual dysfunction results from premature ovarian failure from chemotherapy or pelvic radiation therapy especially when estrogen replacement is contraindicated. All phases of the sexual response cycle can be negatively affected after can…	10.1111/j.1755-148X.2011.01915.x	2011	Hughes, M.	Assessing and treating cancer-related sexual dysfunction in women with cancer	I
eng		BACKGROUND: Many epithelial ovarian cancer (EOC) risk factors relate to hormone exposure and elevated estrogen levels are associated with obesity in postmenopausal women. Therefore, we hypothesized that gene-environment interactions related to hormone-related risk factors could differ between obese and non-obese women. METHODS: We considered interactions between 11,441 SNPs within 80 candidate ge…	10.1158/1055-9965.Epi-15-1039	2016	Usset, J. L.; Raghavan, R.; Tyrer, J. P.; McGuire, V.; Sieh, W.; Webb, P.; Chang-Claude, J.; Rudolph, A.; Anton-Culver, H.; Berchuck, A.; Brinton, L.; Cunningham, J. M.; DeFazio, A.; Doherty, J. A.; Edwards, R. P.; Gayther, S. A.; Gentry-Maharaj, A.; Goodman, M. T.; Høgdall, E.; Jensen, A.; Johnatty, S. E.; Kiemeney, L. A.; Kjaer, S. K.; Larson, M. C.; Lurie, G.; Massuger, L.; Menon, U.; Modugno,…	Assessment of Multifactor Gene-Environment Interactions and Ovarian Cancer Risk: Candidate Genes, Obesity, and Hormone-Related Risk Factors	I
English	Embase	Background: We investigated the role of multifactor interactions and epithelial ovarian cancer (EOC) risk using data collected within the Collaborative Oncological Gene-environment Study and the Ovarian Cancer Association Consortium containing 18,000 EOC cases and 26,000 controls. To date, researchers have identified 18 EOC susceptibility loci. However, it has been estimated that many more common…	10.1158/1538-7445.AM2015-4684	2015	Usset, J.; Fridley, B.; Goode, E.; Schildkraut, J.; Pharoah, P.	Assessment of multifactor gene-environment interactions and ovarian cancer risk: SNPs, obesity, and hormone-related risk factors	I
English	Embase	OBJECTIVE: Given that ovarian function is often assessed by self-report in adolescent survivors of childhood cancer, the objective of this study was to evaluate the agreement between self-reported ovarian failure and biochemical primary ovarian insufficiency (POI) in this population. DESIGN: Cross-sectional study comparing self-reported ovarian failure to follicle-stimulating hormone (FSH) levels…		2018	George, S.; Williamson Lewis, R.; McKenzie, L.; Cherven, B.; Patterson, B.; Effinger, K.; Mertens, A.; Meacham, L. R.	ASSESSMENT OF OVARIAN FUNCTION IN ADOLESCENTS AFTER CHILDHOOD CANCER TREATMENT: HOW ACCURATE IS SELF-REPORT?	I
[truncated: 3,975 more rows]

## Sheet: FULL TEXT
Abstract Note	DOI	Author	Title	REASON	ex
[truncated: 41 more rows]

## Sheet: INCLUDED
ti	Author	Title
10.1097/00000421-199304000-00014	Malfetano, J.; Beecham, J. B.; Bundy, B. N.; Hatch, K. D.	A phase II trial of medroxyprogesterone acetate in epithelial ovarian cancers
[truncated: 10 more rows]

## Sheet: KEY DATA
STUDY ID	Year	STUDY DESIGN	AGE (years)	TYPE OF OC	FIGO STAGES	TYPE OF Tx	TYPE OF HRT	DURATION OF HRT	MOMENT OF INCEPTION	FOLLOW-UP	SIDE EFFECTS
[truncated: 11 more rows]

[truncated: 4 more sheets: QUALITY, SUMMARY STATISTICS, SENSITIVITY, PFS SUBGROUPS]
